# Supplementary material for: New Histone H4 variant and H2B variant Exhibits distinct genomic distributions, chromatin affinities, and dynamics throughout life and cell cycle of Trypanosoma cruzi
Source: PLoS Pathog. 2026 Mar 31;22(3):e1013310. doi: 10.1371/journal.ppat.1013310 (PMC13052989; doi:10.1371/journal.ppat.1013310)
Supplement: S1 Table — (XLSX) [file ppat.1013310.s009.xlsx]

## Sheet: Sheet1
Table S1. IDs and CDS from histone H4 of Trypanosoma sp.
Taxon	IDs	Sequence
Trypanosoma brucei brucei TREU927	Tb927.2.2670	ATGGCAAAGGGCAAGAGAGTCGGTGAGTCAAAGGGAGCGCAGAAACGCCAAAAGAAGGTCCTTCGGGATAATGTGCGAGGCATTACACGTGGATCCATCCGCCGCCTCGCCCGCCGTGCCGGGGTGAAACGCATCTCTGGCGTTATCTACGACGAGGTCCGCGGCGTTCTCAAAACTTTTGTGGAAAGCATTGTGCGTGACGCGGGTGCATACACGGAATACTCCCGCAAGAAAACAGTCACAGCAGCCCACGTGGTGTTCGCATTGCGCAAGCGGGGGAAGGTTCTTTACGGGTACGACTGA
Trypanosoma brucei brucei TREU927	Tb927.5.4180	ATGGCGAAGGGTAAGAAGAGTGGTGAGGCTAAGGGATCGCAGAAGCGCCAGAAGAAGGTCCTCCGTGAGAATGTGCGCGGAATCACCCGCGGTTCCATCCGCCGCCTCGCCCGCCGTGGTGGAGTGAAACGCATCTCTGGCGTTATCTACGACGAGGTGCGTGGTGTGCTAAAGTCATTCGTGGAGGGTGTTGTTCGTGATGCGACGGCATACACTGAGTACTCCCGCAAAAAAACTGTAACGGCTGTTGACGTGGTCAATGCGCTTCGCAAGCGCGGCAAGATTCTGTACGGTTATGCATAA
Trypanosoma brucei brucei TREU927	Tb927.5.4170; Tb927.5.4200; Tb927.5.4240; Tb927.5.4250; Tb927.5.4260; Tb927.5.4200	ATGGCGAAGGGTAAGAAGAGTGGTGAGGCTAAGGGATCGCAGAAGCGCCAGAAGAAGGTCCTCCGTGAGAATGTGCGCGGAATCACCCGCGGTTCCATCCGCCGCCTCGCCCGCCGTGGTGGAGTGAAACGCATCTCTGGCGTTATCTACGACGAGGTGCGTGGTGTGCTAAAGTCATTTGTGGAGGGTGTTGTTCGTGATGCGACGGCATACACTGAGTACTCCCGCAAAAAAACTGTAACGGCTGTTGACGTGGTCAATGCGCTTCGCAAGCGCGGCAAGATTCTGTACGGTTATGCATAA
Trypanosoma brucei brucei TREU927	Tb927.5.4190; Tb927.5.4210; Tb927.5.4220; Tb927.5.4230	ATGGCGAAGGGTAAGAAGAGTGGTGAGGCTAAGGGATCGCAGAAGCGCCAGAAGAAGGTCCTCCGTGAGAATGTGCGCGGAATCACCCGCGGTTCCATCCGCCGCCTCGCCCGCCGTGGTGGAGTGAAACGCATCTCTGGCGTTATCTACGACGAGGTGCGTGGTGTGCTAAAGTCATTTGTGGAGGGTGTTGTTCGTGATGCGACGGCATACACTGAGTACTCCCGCAAAAAGACTGTAACGGCTGTTGACGTGGTCAATGCGCTTCGCAAGCGCGGCAAGATTCTGTACGGTTATGCATAA
Trypanosoma brucei EATRO1125	Tb1125.2.2670	ATGGCAAAGGGCAAGAGAGTCGGTGAGTCAAAGGGAGCGCAGAAACGCCAAAAGAAGGTCCTTCGGGATAATGTGCGAGGCATTACACGTGGATCCATCCGCCGCCTCGCCCGCCGTGCCGGGGTGAAACGCATCTCTGGCGTTATCTACGACGAGGTCCGCGGCGTTCTCAAAACTTTTGTGGAAAGCATTGTGCGTGACGCGGGTGCATACACGGAATACTCCCGCAAGAAAACAGTCACAGCAGCCCACGTGGTGTTCGCATTGCGCAAGCGGGGGAAGGTTCTTTACGGGTACGACTGA
Trypanosoma brucei EATRO1125	Tb1125.5.4250	ATGGCGAAGGGCAAGAAGAGTGGTGAGGCTAAGGGATCGCAGAAGCGCCAGAAGAAGGTCCTCCGTGAGAATGTGCGCGGAATCACCCGCGGTTCCATCCGCCGCCTCGCCCGCCGTGGTGGAGTGAAACGCATCTCTGGCGTTATCTACGACGAGGTGCGTGGTGTGCTAAAGTCATTTGTGGAGGGTGTTGTTCGTGATGCGACGGCATACACTGAGTACTCCCGCAAAAAAACTGTAACGGCTGTTGACGTGGTCAATGCGCTTCGCAAGCGCGGCAAGATTCTGTACGGTTATGCATAA
Trypanosoma brucei EATRO1125	Tb1125.5.4230	ATGGCGAAGGGCAAGAAGAGTGGTGAGGCTAAGGGATCGCAGAAGCGCCAGAAGAAGGTCCTCCGTGAGAATGTGCGCGGAATCACCCGCGGTTCCATCCGCCGCCTCGCCCGCCGTGGTGGAGTGAAACGCATCTCTGGCGTTATCTACGACGAGGTGCGTGGTGTGCTAAAGTCATTTGTGGAGGGTGTTGTTCGTGATGCGACGGCATACACTGAGTACTCCCGCAAAAAGACTGTAACGGCTGTTGACGTGGTCAATGCGCTTCGCAAGCGCGGCAAGATTCTGTACGGTTATGCATAA
Trypanosoma brucei EATRO1125	Tb1125.5.4180; Tb1125.5.4190	ATGGCGAAGGGTAAGAAGAGTGGTGAGGCTAAGGGATCGCAGAAGCGCCAGAAGAAGGTCCTCCGTGAGAATGTGCGCGGAATCACCCGCGGTTCCATCCGCCGCCTCGCCCGCCGTGGTGGAGTGAAACGCATCTCTGGCGTTATCTACGACGAGGTGCGTGGTGTGCTAAAGTCATTCGTGGAGGGTGTTGTTCGTGATGCGACGGCATACACTGAGTACTCCCGCAAAAAGACTGTAACGGCTGTTGACGTGGTCAATGCGCTTCGCAAGCGCGGCAAGATTCTGTACGGTTATGCATAA
Trypanosoma brucei EATRO1125	Tb1125.5.4170; Tb1125.5.4200; Tb1125.5.4240; Tb1125.5.4260	ATGGCGAAGGGTAAGAAGAGTGGTGAGGCTAAGGGATCGCAGAAGCGCCAGAAGAAGGTCCTCCGTGAGAATGTGCGCGGAATCACCCGCGGTTCCATCCGCCGCCTCGCCCGCCGTGGTGGAGTGAAACGCATCTCTGGCGTTATCTACGACGAGGTGCGTGGTGTGCTAAAGTCATTTGTGGAGGGTGTTGTTCGTGATGCGACGGCATACACTGAGTACTCCCGCAAAAAAACTGTAACGGCTGTTGACGTGGTCAATGCGCTTCGCAAGCGCGGCAAGATTCTGTACGGTTATGCATAA
Trypanosoma brucei EATRO1125	Tb1125.5.4210; Tb1125.5.4220	ATGGCGAAGGGTAAGAAGAGTGGTGAGGCTAAGGGATCGCAGAAGCGCCAGAAGAAGGTCCTCCGTGAGAATGTGCGCGGAATCACCCGCGGTTCCATCCGCCGCCTCGCCCGCCGTGGTGGAGTGAAACGCATCTCTGGCGTTATCTACGACGAGGTGCGTGGTGTGCTAAAGTCATTTGTGGAGGGTGTTGTTCGTGATGCGACGGCATACACTGAGTACTCCCGCAAAAAGACTGTAACGGCTGTTGACGTGGTCAATGCGCTTCGCAAGCGCGGCAAGATTCTGTACGGTTATGCATAA
Trypanosoma brucei gambiense DAL972	Tbg.972.2.1210; Tbg972.5.5760	ATGTACAGAAAGCAAACTACAAGCACAAAAAGCACATACAATATGGCGAAGGGTAAGAAGAGTGGTGAGGCTAAGGGATCGCAGAAGCGCCAGAAGAAGGTCCTCCGTGAGAATGTGCGCGGAATCACCCGCGGTTCCATCCGCCGCCTCGCCCGCCGTGGTGGAGTGAAACGCATCTCTGGCGTTATCTACGACGAGGTGCGTGGTGTGCTAAAGTCATTCGTGGAGGGTGTTGTTCGTGATGCGACGGCATACACTGAGTACTCCCGCAAAAAGACTGTAACGGCTGTTGACGTGGTCAATGCGCTTCGCAAGCGCGGCAAGATTCTGTACGGTTATGCATAA
Trypanosoma brucei Lister strain 427	Tb427.02.2670	ATGGCAAAGGGCAAGAGAGTCGGTGAGTCAAAGGGAGCGCAGAAACGCCAAAAGAAGGTCCTTCGGGATAATGTGCGAGGCATTACACGTGGNTCCATCCGCCGCCTCGCCCGCCGTGGTGGAGTGAAACGCATCTCTGGCGTTATCTACGACGAGGTGCGTGGTGTGCTAAAGTCATTCGTGGAGGGTGTTGTTCGTGATGCGACGGCATACACGGAATACTCCCGCAAGAAAACAGTCACAGCAGCCCACGTGGTGTTCGCATTGCGCAAGCGGGGGAAGGTTCTTTACGGGTACGACTGA
Trypanosoma brucei Lister strain 427	Tb427.05.4200; Tb427.05.4250; Tb427.05.4180; Tb427.05.4190; Tb427.05.4210; Tb427.05.4220; Tb427.05.4230	ATGGCGAAGGGTAAGAAGAGTGGTGAGGCTAAGGGATCGCAGAAGCGCCAGAAGAAGGTCCTCCGTGAGAATGTGCGCGGAATCACCCGCGGTTCCATCCGCCGCCTCGCCCGCCGTGGTGGAGTGAAACGCATCTCTGGCGTTATCTACGACGAGGTGCGTGGTGTGCTAAAGTCATTCGTGGAGGGTGTTGTTCGTGATGCGACGGCATACACTGAGTACTCCCGCAAAAAAACTGTAACGGCTGTTGACGTGGTCAATGCGCTTCGCAAGCGCGGCAAGATTCTGTACGGTTATGCATAA
Trypanosoma brucei Lister strain 427	Tb427.05.4200	ATGGCGAAGGGTAAGAAGAGTGGTGAGGCTAAGGGATCGCAGAAGCGCCAGAAGAAGGTCCTCCGTGAGAATGTGCGCGGAATCACCCGCGGTTCCATCCGCCGCCTCGCCCGCCGTGGTGGAGTGAAACGCATCTCTGGCGTTATCTACGACGAGGTGCGTGGTGTGCTAAAGTCATTCGTGGAGGGTGTTGTTCGTGATGCGACGGCATACACTGAGTACTCCCGCAAAAAAACTGTAACGGCTGTTGACGTGGTCAATGCGCTTCGCAAGCGCGGCAAGATTCTGTACGGTTATGCATAA
Trypanosoma brucei Lister strain 427	Tb427.05.4170	ATGGCGAAGGGTAAGAAGAGTGGTGAGGCTAAGGGATCGCAGAAGCGCCAGAAGAAGGTCCTCCGTGAGAATGTGCGCGGAATCACCCGCGGTTCCATCCGCCGCCTCGCCCGCCGTGGTGGAGTGAAACGCATCTCTGGCGTTATCTACGACGAGGTGCGTGGTGTGCTAAAGTCATTCGTGGAGGGTGTTGTTCGTGATGCGACGGCATACACTGAGTACTCCCGCAAAAAGACTGTAACGGCTGTTGACGTGGTCAATGCGCTTCGCAAGCGCGGCAAGATTCTGTACGGTTATGCATAA
Trypanosoma brucei Lister strain 427	Tb427.05.4240	ATGGCGAAGGGTAAGAAGAGTGGTGAGGCTAAGGGATCGCAGAAGCGCCAGAAGAAGGTCCTCCGTGAGAATGTGCGCGGAATCACCCGCGGTTCCATCCGCCGCCTCGCCCGCCGTGGTGGAGTGAAACGCATCTCTGGCGTTATCTACGACGAGGTGCGTGGTGTGCTAAAGTCATTCGTGGAGGGTGTTGTTCGTGATGCGACGGCATACACTGAGTACTCCCGCAAAAANACTGTAACGGCTGTTGACGTGGTCAATGCGCTTCGCAAGCGCGGCAAGATTCTGTACGGTTATGCATAA
Trypanosoma brucei Lister strain 427	Tb427.05.4260	ATGGCGAAGGGTAAGAAGAGTGGTGAGGCTAAGGGATCGCAGAAGCGCCAGAAGAAGGTCCTCCGTGAGAATGTGCGCGGAATCACCCGCGGTTCCATCCGCCGCCTCGCCCGCCGTGGTGGAGTGAAACGCATCTCTGGCGTTATCTACGACGAGGTGCGTGGTGTGCTAAAGTCATTTGTGGAGGGTGTTGTTCGTGATGCGACGGCATACACTGAGTACTCCCGCAAAAAGACTGTAACGGCTGTTGACGTGGTCAATGCGCTTCGCAAGCGCGGCAAGATTCTGTACGGTTATGCATAA
Trypanosoma congolense IL3000	TcIL3000_5_4820	ATGGCCAAGGGTAAGAAGAGCGGCGAGGCAAAGGGCTCACAGAAGCGCCAGAAGAAGATCCTTCGTGAGAACGTGCGTGGGATCACCCGCGGATCGATTCGCCGCCTTGCGCGCCGTGGTGGCGTGAAGCGTATCTCTGGCGTCATCTACGACGAGGTGCGTAGCGTGCTGAAGTCGTTTGTGGAGGGCGTTGTGCGCGATGCCACCGCCTACACGGAGTACTCCCGCAAGAAGACTGTCACTGCAGTGGACGTGGTGAACGCACTGCGCAAGCGCGGGAAGATTTTGTACGGTTATGCGTAA
Trypanosoma congolense IL3000	TcIL3000_5_4830	ATGGCCAAGGGTAAGAAGAGCGGCGAGGCAAAGGGCTCACAGAAGCGCCAGAAGAAGATCCTTCGTGAGAACGTGCGTGGGATCACCCGCGGATCGATTCGCCGCCTTGCGCGCCGTGGTGGCGTGAAGCGTATCTCTGGCGTCATCTACGACGAGGTGCGTAGCGTGCTGAAGTCGTTTGTGGAGGGCGTTGTGCGCGATGCCACCGCCTACACGGAGTACTCCCGCAAGAAGACTGTCACTGCAGTGGACGTGGTGAACGCACTGCGCAAGCGCGGGAAGATCTTGTACGGTTATGCGTAA
Trypanosoma congolense IL3000 2019	TcIL3000.A.H_000205600	ATGGCCAAGGGTAAGAAGAGCGGCGAGGCAAAGGGCTCACAGAAGCGCCAGAAGAAGATCCTTCGTGAGAACGTGCGTGGAATCACCCGCGGATCGATTCGCCGCCTTGCGCGCCGTGGTGGCGTGAAGCGTATCTCTGGCGTCATCTACGACGAGGTGCGTAGCGTGCTGAAGTCGTTTGTGGAGGGCGTTGTGCGCGATGCCACCGCCTACACGGAGTACTCCCGCAAGAAGACTGTCACTGCAGTGGACGTGGTGAACGCACTGCGCAAGCGCGGGAAGATCTTGTACGGTTATGCGTAA
Trypanosoma cruzi Brazil A4	TcBrA4_0112250	ATGGCGAAGGGCAAGAAGAGCGGCGAGGCGAAGGGGACGCAGAAGCGCCAGAAGAAGATCCTGCGCGAGAACGTCCGTGGAATCACCCGCGGGTCCATCCGCCGCCTGGCGCGCCGTGGCGGCGTGAAGCGCATCTCCGGCGTCATCTACGACGAGGTGCGTGGCGTGATCAAGTCGTTCGTGGAGGGCGTCGTGCGCGACGCCACGGCGTACACGGAGTACTCCGCAAGAAGACCGTCACGGCCGTGGACGTCGTGA
Trypanosoma cruzi Brazil A4	TcBrA4_0111980	ATGGCGAAGGGCAAGAAGAGCGGCGAGCGAAGGGGACGCAGAAGGCGCCAGAAGAAGATCCTGCGCGAGAACGTCCGTGGAATCACCCGCGGGTCCATCCGCCGCCTGGCGCGCCGTGGCGGCGTGAAGCGCATCTCCGGCGTCATCTACGACGAGGTGCGTGGCGTGATCAAGTCGTTCGTGGAGGGCGTCGTGCGCGACGCCACGGCGTACACGGAGTACTCCCGCAAGAAGACCGTCACGGCCGTGGACGTCGTGAACGCGCTGCGCAAGCGCGGCAAGATCCTGTACGGCTACGCGTGA
Trypanosoma cruzi Brazil A4	TcBrA4_0031590	ATGGCGAAGGGCAAGAAGAGCGGCGAGGCGAAGGGGACGCAGAAGCGCCAGAAGAAGATCCTGCGCGAGAACGTCCGTGGAATCACCCGCGGGTCCATCCGCCGCCTGGCGCGCCGTGGCGGCGTGAAGCGCATCTCCGGCGTCATCTACGACGAGGTGCGTGGCGTGATCAAGTCGTTCGTGGAGGGCGTCGTGCGCGACGCCACGGCGTACACGGAGTACTCCCGCAAGAAGACCGTCACGGCCGTGGACGTCGTGAACGCGCTGCGCAAGCGCGGCAAGATCCTGTACGGCTACGCGTGA
Trypanosoma cruzi Brazil A4	TcBrA4_0112360	ATGGCGAAGGGCAAGAAGAGCGGCGAGGCGAAGGGGACGCAGAAGCGCCAGAAGAAGATCCTGCGCGAGAACGTCCGTGGAATCACCCGCGGGTCCATCCGCCGCCTGGCGCGCCGTGGCGGCGTGAAGCGCATCTCCGGCGTCATCTACGACGAGGTGCGTGGCGTGGTCAAGTCGTTCGTGGAGGGCGTCGTGCGCGACGCCACGGCGTACACGGAGTACTCCCGCAAGAAGACCGTCACGGCCGTGGACGTCGTGAACGCGCTGCGCAAGCGCGGCAAGATCCTGTACGGCTACGCGTGA
Trypanosoma cruzi Brazil A4	TcBrA4_0115270	ATGGCGAAGGGCAAGAAGAGCGGCGAGGCGAAGGGGACGCAGAAGCGCCAGAAGAAGATCCTGCGTGAGAACGTCCGCGGAATCACCCGCGGGTCCATCCGCCGCCTGGCGCGCCGTGGCGGCGTGAAGCGCATCTCCGGCGTCATGTACGACGAGGTGCGTGGCGTCATCAAGAAGTTCGTGGAGGGCGTCGTGCGCGACGCCACGGCGTACACGGAGTACTCCCGCAAGAAGACCGTCACGGCCGTGGACGTCGTGAACGCGCTGCGCAAGCGCGGCAAGATCCTGTACGGCTACGAGTGA
Trypanosoma cruzi Brazil A4	TcBrA4_0112020	ATGGCGAAGGGCAAGAAGAGCGGCGAGGCGAAGGGGACGCAGAAGCGCCAGAAGAAGAAGATCCTGCGCGAGAACGTCCGTGGAATCACCCGCGGGTCCATCCGCCGCCTGGCGCGCCGTGGCGGCGTGAAGCGCATCTCCGGCGTCATCTACGACGAGGTGCGTGGCGTGATCAAGTCGTTCGTGGAGGGCGTCGTGCGCGACGCCACGGCGTACACGGAGTACTCCCGCAAGAAGACCGTCACGGCCGTGGACGTCGTGAACGCGCTGCGCAAGCGCGGCAAGATCCTGTACGGCTACGCGTGA
Trypanosoma cruzi Brazil A4	TcBrA4_0111990	ATGGCGAAGGGCAAGAAGAGCGGCGAGGCGAAGGGGACGCAGAAGCGCCAGAAGAAGATCCTGCGCGAGAACGTCCGTGGAATCACCCGCGGGTCCATCCGCCGCCTGGCGCGCCGTGGCGGCGTGAAGCGCATCTCCGGCGTCATCTACGACGAGGTGCGTGGCGTGATCAAGTCGTTCGTGGAGGGCGTCGTGCGCGACGCCACGGCGTACACGGATGGCGAGTACTCCCGCAAGAAGACCGTCACGGCCGTGGACGTCGTGAACGCGCTGCGCAAGCGCGGCAAGATCCTGTACGGCTACGCGTGA
Trypanosoma cruzi CL Brener Esmeraldo-like	TcCLB.511681.20	ATGGCGAAGGGCAAGAAGAGCGGCGAGGCGAAGGGGACGCAGAAGCGCCAGAAGAAGATCCTGCGCGAGAACGTCCGTGGAATCACCCGCGGGTCCATCCGCCGCCTGGCGCGTCGTGGCGGCGTGAAGCGCATCTCCGGCGTCATGTACGACGAGGTGCGTGGCGTCATCAAGAAGTTCGTGGAGGGCGTCGTGCGCGACGCCACGGCGTACACGGAGTACTCCCGCAAGAAGACCGTCACGGCCGTGGACGTCGTGAACGCGCTGCGCAAGCGCGGCAAGATCCTGTACGGCTACGAGTGA
Trypanosoma cruzi CL Brener Esmeraldo-like	TcCLB.507941.170; TcCLB.507941.160; TcCLB.508203.20; TcCLB.508203.29; TcCLB.508203.38; TcCLB.508203.47; TcCLB.508203.56; TcCLB.510351.11; TcCLB.510351.20; TcCLB.510351.31	ATGGCGAAGGGCAAGAAGAGCGGTGAGGCGAAGGGGACGCAGAAGCGCCAGAAGAAGATCCTGCGCGAGAACGTCCGTGGAATCACCCGCGGGTCCATCCGCCGCCTGGCGCGCCGTGGCGGCGTGAAGCGCATCTCCGGCGTCATCTACGACGAGGTGCGTGGCGTGATCAAGTCGTTCGTGGAGGGCGTCGTGCGCGACGCCACGGCGTACACGGAGTACTCCCGCAAGAAGACCGTCACGGCCGTGGACGTCGTGAACGCGCTGCGCAAGCGCGGCAAGATCCTGTACGGCTACGCGTGA
Trypanosoma cruzi CL Brener Esmeraldo-like	TcCLB.507941.150	ATGGCGAAGGGCAAGAAGAGCGGCGAGGCGAAGGGGACGCAGAAGCGCCAGAAGAAGATCCTGCGCGAGAACGTCCGTGGAATCACCCGCGGGTCCATCCGCCGCCTGGCGCGCCGTGGCGGCGTGAAGCGCATCTCCGGCGTCATCTACGACGAGGTGCGTGGCGTGATCAAGTCGTTCGTGGAGGGCGTCGTGCGCGACGCCACGGCGTACACGGAGTACTCCCGCAAGAAGACCGTCACGGCCGTGGACGTCGTGAACGCGCTGCGCAAGCGCGGCAAGATCCTGTACGGCTACGCGTGA
Trypanosoma cruzi CL Brener Non-Esmeraldo-like	TcCLB.507943.10	ATGGCGAAGGGCAAGAAGAGCGGCGAGGCGAAGGGGACGCAGAAACGCCAGAAGAAGATCCTGCGCGAGAACGTCCGTGGAATCACCCGCGGGTCCATCCGCCGCCTGGCGCGCCGTGGCGGCGTGAAGCGCATCTCCGGCATCATCTACGACGAGGTGCGTGGCGTGATCAAGTCGTTCGTGGAGGGCGTCGTGCGCGACGCCACGGCGTACACGGAGTACTCCCGCAAGAAGACCGTCACGGCCGTGGACGTCGTGAACGCGCTGCGCAAGCGCGGCAAGATCCTGTACGGCTACGCGTGA
Trypanosoma cruzi CL Brener Non-Esmeraldo-like	TcCLB.507601.150; TcCLB.507601.160; TcCLB.507601.170; TcCLB.507943.20	ATGGCGAAGGGCAAGAAGAGCGGCGAGGCGAAGGGGACGCAGAAGCGCCAGAAGAAGATCCTGCGCGAGAACGTCCGTGGAATCACCCGCGGGTCCATCCGCCGCCTGGCGCGCCGTGGCGGCGTGAAGCGCATCTCCGGCATCATCTACGACGAGGTGCGTGGCGTGATCAAGTCGTTCGTGGAGGGCGTCGTGCGCGACGCCACGGCGTACACGGAGTACTCCCGCAAGAAGACCGTCACGGCCGTGGACGTCGTGAACGCGCTGCGCAAGCGCGGCAAGATCCTGTACGGCTACGCGTGA
Trypanosoma cruzi CL Brener Non-Esmeraldo-like	TcCLB.507943.30	ATGGCGAAGGGCAAGAAGAGCGGCGAGGCGAAGGGGACGCAGAAGCGCCAGAAGAAGATCCTGCGCGAGAACGTCCGTGGAATCACCCGCGGGTCCATCCGCCGCCTGGCGCGCCGTGGCGGCGTGAAGCGCATCTCCGGCATCATCTACGACGAGGTGCGTGGTGTGATCAAGTCGTTCGTGGAGGGCGTCGTGCGCGACGCCACGGCGTACACGGAGTACTCCCGCAAGAAGACCGTCACGGCCGTGGACGTCGTGAACGCGCTGCGCAAGCGCGGCAAGATCCTGTACGGCTACGCGTGA
Trypanosoma cruzi CL Brener Non-Esmeraldo-like	TcCLB.508739.60	ATGGCGAAGGGCAAGAAGAGCGGCGAGGCGAAGGGGACGCAGAAGCGCCAGAAGAAGATCCTGCGCGAGAACGTCCGTGGAATCACCCGCGGGTCCATCCGCCGCCTGGCGCGCCGTGGCGGCGTGAAGCGCATCTCCGGCGTCATGTACGACGAGGTGCGTGGCGTGATCAAGAAGTTCGTGGAGGGCGTCGTGCGCGACGCCACGGCGTACACGGAGTACTCCCGCAAGAAGACCGTCACGGCCGTGGACGTCGTGAACGCGCTGCGCAAGCGCGGCAAGATCCTGTACGGCTACGAGTGA
Trypanosoma cruzi Dm28c 2014 2017 2018	TCDM_13771; BCY84_15617; BCY84_15618; BCY84_15619; BCY84_15620; BCY84_15621; BCY84_15622; BCY84_15623; BCY84_15624; BCY84_15625; BCY84_15626; BCY84_15627; BCY84_15628; BCY84_15629; BCY84_15630; BCY84_15631; BCY84_1563; BCY84_15633; BCY84_15634; BCY84_15635; BCY84_15636; BCY84_15637; BCY84_15638; BCY84_15639; BCY84_15640; C4B63_128g301c; C4B63_128g302c; C4B63_128g303c; C4B63_128g304c; C4B63_128g30…	ATGGCGAAGGGCAAGAAGAGCGGCGAGGCGAAGGGGACGCAGAAGCGCCAGAAGAAGATCCTGCGCGAGAACGTCCGTGGAATCACCCGCGGGTCCATCCGCCGCCTGGCGCGCCGTGGCGGCGTGAAGCGCATCTCCGGCGTCATCTACGACGAGGTGCGTGGCGTGATCAAGTCGTTCGTGGAGGGCGTCGTGCGCGACGCCACGGCGTACACGGAGTACTCCCGCAAGAAGACCGTCACGGCCGTGGACGTCGTGAACGCGCTGCGCAAGCGCGGCAAGATCCTGTACGGCTACGCGTGA
Trypanosoma cruzi Dm28c 2017 2018	BCY84_16653; C4B63_34g1195c	ATGGCGAAGGGCAAGAAGAGCGGCGAGGCGAAGGGGACGCAGAAGCGCCAGAAGAAGATCCTGCGTGAGAACGTCCGCGGAATCACCCGCGGGTCCATCCGCCGCCTGGCGCGCCGTGGCGGCGTGAAGCGCATCTCCGGCGTCATGTACGACGAGGTGCGTGGCGTCATCAAGAAGTTCGTGGAGGGCGTCGTGCGCGACGCCACGGCGTACACGGAGTACTCCCGCAAGAAGACCGTCACGGCCGTGGACGTCGTGAACGCGCTGCGCAAGCGCGGCAAGATCCTGTACGGCTACGAGTGA
Trypanosoma cruzi Dm28c 2017 2018	BCY84_15616; C4B63_188g152c	ATGGCGAAGGGCAAGAAGAGCGGCGAGGCGAAGGGGACGCAGAAGCGCCAGAAGAAGATCCTTCGCGAGAACGTCCGTGGAATCACCCGCGGGTCCATCCGCCGCCTGGCGCGCCGTGGCGGCGTGAAGCGCATCTCCGGCGTCATCTACGACGAGGTGCGTGGCGTGATCAAGTCGTTCGTGGAGGGCGTCGTGCGCGACGCCACGGCGTACACGGAGTACTCCCGCAAGAAGACCGTCACGGCCGTGGACGTCGTGAACGCGCTGCGCAAGCGCGGCAAGATCCTGTACGGCTACGCGTGA
Trypanosoma cruzi strain CL	TcCL_NonESM03346	ATGGCGAAGGGCAAGAAGAGCGGCGAGGCGAAGGGGACGCAGAAGCGCCAGAAGAAGATCCTGCGCGAGAACGTCCGTGGAATCACCCGCGGGTCCATCCGCCGCCTGGCGCGCCGTGGCGGCGTGAAGCGCATCTCCGGCGTCATGTACGACGAGGTGCGTGGCGTGATCAAGAAGTTCGTGGAGGGCGTCGTGCGCGACGCCACGGCGTACACGGAGTACTCCCGCAAGAAGACCGTCACGGCCGTGGACGTCGTGAACGCGCTGCGCAAGCGCGGCAAGATCCTGTACGGCTACGAGTGA
Trypanosoma cruzi strain CL	TcCL_NonESM06305; TcCL_Unassigned06117	ATGGCGAAGGGCAAGAAGAGCGGCGAGGCGAAGGGGACGCAGAAGCGCCAGAAGAAGATCCTGCGCGAGAACGTCCGTGGAATCACCCGCGGGTCCATCCGCCGCCTGGCGCGCCGTGGCGGCGTGAAGCGCATCTCCGGCATCATCTACGACGAGGTGCGTGGCGTGATCAAGTCGTTCGTGGAGGGCGTCGTGCGCGACGCCACGGCGTACACGGAGTACTCCCGCAAGAAGACCGTCACGGCCGTGGACGTCGTGAACGCGCTGCGCAAGCGCGGCAAGATCCTGTACGGCTACGCGTGA
Trypanosoma cruzi strain G	TcG_05141; TcG_05142	ATGGCGAAGGGCAAGAAGAGCGGCGAGGCGAAGGGGACGCAGAAGCGCCAGAAGAAGATCCTGCGCGAGAACGTCCGTGGAATCACCCGCGGGTCCATCCGCCGCCTGGCGCGCCGTGGCGGCGTGAAGCGCATCTCCGGCGTCATCTACGACGAGGTGCGTGGCGTGATCAAGTCGTTCGTGGAGGGCGTCGTGCGCGACGCCACGGCGTACACGGAGTACTCCCGCAAGAAGACCGTCACGGCCGTGGACGTCGTGAACGCGCTGCGCAAGCGCGGCAAGATCCTGTACGGCTACGCGTGA
Trypanosoma cruzi strain G	TcG_07837	ATGGCGAAGGGCAAGAAGAGCGGCGAGGCGAAGGGGACGCAGAAGCGCCAGAAGAAGATCCTGCGTGAGAACGTCCGCGGAATCACCCGCGGGTCCATCCGCCGCCTGGCGCGCCGTGGCGGCGTGAAGCGCATCTCCGGCGTCATGTACGACGAGGTGCGTGGCGTCATCAAGAAGTTCGTGGAGGGCGTCGTGCGCGACGCCACGGCGTACACGGAGTACTCCCGCAAGAAGACCGTCACGGCCGTGGACGTCGTGAACGCGCTGCGCAAGCGCGGCAAGATCCTGTACGGCTACGAGTGA
Trypanosoma cruzi TCC	C3747_192g187c; C3747_192g188c; C3747_192g57; C3747_192g61; C3747_192g64; C3747_192g66; C3747_275g20; C3747_275g21; C3747_275g23; C3747_275g24; C3747_275g253c; C3747_275g254c; C3747_275g257c; C3747_275g26; C3747_275g28; C3747_275g30; C3747_275g32; C3747_275g34; 3747_275g36; C3747_275g37; C3747_275g38; C3747_275g40; C3747_275g43; C3747_275g45; C3747_275g47; C3747_275g49; C3747_275g51; C3747_275g54…	ATGGCGAAGGGCAAGAAGAGCGGCGAGGCGAAGGGGACGCAGAAGCGCCAGAAGAAGATCCTGCGCGAGAACGTCCGTGGAATCACCCGCGGGTCCATCCGCCGCCTGGCGCGCCGTGGCGGCGTGAAGCGCATCTCCGGCATCATCTACGACGAGGTGCGTGGCGTGATCAAGTCGTTCGTGGAGGGCGTCGTGCGCGACGCCACGGCGTACACGGAGTACTCCCGCAAGAAGACCGTCACGGCCGTGGACGTCGTGAACGCGCTGCGCAAGCGCGGCAAGATCCTGTACGGCTACGCGTGA
Trypanosoma cruzi TCC	C3747_192g63	ATGGCGAAGGGCAAGAAGAGCGGCGAGGCGAAGGGGACGCAGAAGCGCCAGAAGAAGATCCTGCGCGAGAACGTCCGTGGAATCACCCGCGGGTCCATCCGCCGCCTGGCGCGCCGTGGCGGCGTGAAGCGCATCTCCGGCATCATCTACGACGAGGTGCGTGGCGTGATCAAGTCGTTCGTGGAGGGCGTCGTGCGCGACGCCACGGCGTACACTGAGTACTCCCGCAAGAAGACCGTCACGGCCGTGGACGTCGTGAACGCGCTGCGCAAGCGCGGCAAGATCCTGTACGGCTACGCGTGA
Trypanosoma cruzi TCC	C3747_275g256c; C3747_275g59	ATGGCGAAGGGCAAGAAGAGCGGCGAGGCGAAGGGGACGCAGAAGCGCCAGAAGAAGATCCTGCGCGAGAACGTCCGTGGAATCACCCGCGGGTCCATCCGCCGCCTGGCGCGCCGTGGCGGCGTGAAGCGCATCTCCGGCATCATCTACGACGAGGTGCGTGGTGTGATCAAGTCGTTCGTGGAGGGCGTCGTGCGCGACGCCACGGCGTACACGGAGTACTCCCGCAAGAAGACCGTCACGGCCGTGGACGTCGTGAACGCGCTGCGCAAGCGCGGCAAGATCCTGTACGGCTACGCGTGA
Trypanosoma cruzi TCC	C3747_143g101; C3747_143g103; C3747_143g105; C3747_143g109; C3747_143g115; C3747_143g117; C3747_143g119; C3747_143g575c; C3747_143g576c; C3747_143g590c; C3747_143g594c; C3747_143g596c; C3747_143g598c; C3747_143g599c; C3747_143g602c; C3747_143g603c; C3747_143g604c; C3747_143g605c; C3747_143g606c; C3747_275g197c; C3747_275g199c; C3747_275g201c; C3747_275g203c; C3747_275g204c; C3747_275g205c; C3747_…	ATGGCGAAGGGCAAGAAGAGCGGCGAGGCGAAGGGGACGCAGAAGCGCCAGAAGAAGATCCTGCGCGAGAACGTCCGTGGAATCACCCGCGGGTCCATCCGCCGCCTGGCGCGCCGTGGCGGCGTGAAGCGCATCTCCGGCGTCATCTACGACGAGGTGCGTGGCGTGATCAAGTCGTTCGTGGAGGGCGTCGTGCGCGACGCCACGGCGTACACGGAGTACTCCCGCAAGAAGACCGTCACGGCCGTGGACGTCGTGAACGCGCTGCGCAAGCGCGGCAAGATCCTGTACGGCTACGCGTGA
Trypanosoma cruzi TCC	C3747_32g232c	ATGGCGAAGGGCAAGAAGAGCGGCGAGGCGAAGGGGACGCAGAAGCGCCAGAAGAAGATCCTGCGCGAGAACGTCCGTGGAATCACCCGCGGGTCCATCCGCCGCCTGGCGCGCCGTGGCGGCGTGAAGCGCATCTCCGGCGTCATGTACGACGAGGTGCGTGGCGTGATCAAGAAGTTCGTGGAGGGCGTCGTGCGCGACGCCACGGCGTACACGGAGTACTCCCGCAAGAAGACCGTCACGGCCGTGGACGTCGTGAACGCGCTGCGCAAGCGCGGCAAGATCCTGTACGGCTACGAGTGA
Trypanosoma cruzi Y C6	TcYC6_0000950	ATGGCGAAGGGCAAGAAGAGCGGCGAGGCGAAGGGGACGCAGAAGCGCCAGAAGAAGATCCTGCGCGAGAACGTCCGTGGAATCACCCGCGGGTCCATCCGCCGCCTGGCGCGCCGTGGCGGCGTGAAGCGCATCTCCGGCGTCATCTACGACGAGGTGCGTGGCGTGATCAAGTCGTTCGTGGAGGGCGTCGTGCGCGACGCCACGGCGTACACGGAGTACTCCCGCAAGAAGACCGTCACGGCCGTGGACGTCGTGAACGCGCTGCGCAAGCGCGGCAAGATCCTGTACGGCTACGCGTGA
Trypanosoma equiperdum OVI	TEOVI_000552500	ATGGCAAAGGGCAAGAGAGTCGGTGAGTCAAAGGGAGCGCAGAAACGCCAAAAGAAGGTCCTTCGGGATAATGTGCGAGGCATTACACGTGGATCCATCCGCCGCCTCGCCCGCCGTGCCGGGGTGAAACGCATCTCTGGCGTTATCTACGACGAGGTCCGCGGCGTTCTCAAAACTTTTGTGGAAAGCATTGTGCGTGACGCGGGTGCATACACGGAATACTCCCGCAAGAAAACAGTCACAGCAGCCCACGTGGTGTTCGCATTGCGCAAGCGGGGGAAGGTTCTTTACGGGTACGACTGA
Trypanosoma evansi strain STIB 805	TevSTIB805.2.1510	ATGGCAAAGGGCAAGAGAGTCGGTGAGTCAAAGGGAGCGCAGAAACGCCAAAAGAAGGTCCTTCGGGATAATGTGCGAGGCATTACACGTGGATCCATCCGCCGCCTCGCCCGCCGTGCCGGGGTGAAACGCATCTCTGGCGTTATCTACGACGAGGTCCGCGGCGTTCTCAAAACTTTTGTGGAAAGCATTGTGCGTGACGCGGGTGCATACACGGAATACTCCCGCAAGAAAACAGTCACAGCAGCCCACGTGGTGTTCGCATTGCGCAAGCGGGGGAAGGTTCTTTACGGGTACGACTGA
Trypanosoma evansi strain STIB 805	TevSTIB805.5.4740; TevSTIB805.5.4750; TevSTIB805.5.4770; TevSTIB805.5.4780; TevSTIB805.5.4790	ATGGCGAAGGGTAAGAAGAGTGGTGAGGCTAAGGGATCGCAGAAGCGCCAGAAGAAGGTCCTCCGTGAGAATGTGCGCGGAATCACCCGCGGTTCCATCCGCCGCCTCGCCCGCCGTGGTGGAGTGAAACGCATCTCTGGCGTTATCTACGACGAGGTGCGTGGTGTGCTAAAGTCATTCGTGGAGGGTGTTGTTCGTGATGCGACGGCATACACTGAGTACTCCCGCAAAAAGACTGTAACGGCTGTTGACGTGGTCAATGCGCTTCGCAAGCGCGGCAAGATTCTGTACGGTTATGCATAA
Trypanosoma evansi strain STIB 805	TevSTIB805.5.4760	ATGGCGAAGGGTAAGAAGAGTGGTGAGGCTAAGGGATCGCAGAAGCGCCAGAAGAAGGTCCTCCGTGAGAATGTGCGCGGAATCACCCGCGGTTCCATCCGCCGCCTCGCCCGCCGTGGTGGAGTGAAACGCATCTCTGGCGTTATCTACGACGAGGTGCGTGGTGTGCTAAAGTCATTTGTGGAGGGTGTTGTTCGTGATGCGGCGGCATACACTGAGTACTCCCGCAAAAAAACTGTAACGGCTGTTGACGTGGTCAATGCGCTTCGCAAGCGCGGCAAGATTCTGTACGGTTATGCATAA
Trypanosoma grayi ANR4	DQ04_23541000	ATGGCCAAGGGCAAGAAGAGCGGCGAGGCGAAGGGGACACAGAAGCGCCAGAAGAAGATCCTGCGTGAGAACGTCCGCGGCATCACGCGCGGGTCCATCCGCCGCCTGGCACGCCGCGGCGGCGTGAAGCGCATCTCCGGCGTCATCTACGACGAGGTGCGCGGCGTTATCAAGTCGTTCGTGGAGGGCGTCGTGCGTGACGCCACGGCGTACACCGAGTACTCGCGCAAGAAGACCGTGACGGCCGTCGACGTGGTGAACGCGCTGCGCAAGCGCGGCAAGATCCTGTACGGCTACGCGTGA
Trypanosoma theileri isolate Edinburgh	TM35_000061310	ATGGCAAAGGGCAAGAAGAGCGGTGAGGCAAAGGGAACGCAGAAGCGCCAGAAGAAGATCCTGCGCGAGAACGTGCGCGGCATCACACGCGGATCGATCCGCCGCCTGGCACGCCGTGGTGGCGTGAAGCGCATCTCCGGTGTCATCTACGACGAGGTGCGTGGCGTGATCAAGTCCTTCGTGGAGGGCGTCGTGCGTGATGCCACAGCGTACACCGAGTACTCCCGCAAGAAGACCGTCACCGCCGTCGACGTCGTGAACGCACTGCGCAAGCGCGGTAAGATCCTGTACGGCTATGCGTAA
Trypanosoma theileri isolate Edinburgh	TM35_000391390	ATGGCAAAGGGAAAGAAGAGCGGTGAGGCAAAGGGAACCCAAAAACGACAAAAGAAAATCCTCCGCGAGAATGTACGCGGCATCACCCGCGGCTCCATCCGCCGTCTTGCCCGCCGCGGGGGCGTCAAGCGGATCTCTGGGGTGATGTACGACGAGGTGCGGGGCGTCATTAAAGCCTTCGTCGAGGGCGTCGTGCGGGATGCCACCGCCTACACAGAGTACGCCCGCAAGAAGACCGTCACCGCCGTCGACGTCGTCAATGCCCTGCGGAAAAGAGGAAAGATTCTCTACGGATATGAGTAA
Trypanosoma vivax Y486	TvY486_0503580	ATGAACGAAGGTAAAACGAGCATCCCTGCAAAGGCATCGCAGAAGCGCCAGAAGAAGATCCTTCGCGAGAATGTTCGCGGCATCACGCGCGGCTCCATCCGCCGCCTCGCGCGCCGCGGTGGCGTGAAGCGCATTTCCGGTGTGATCTACGACGAGGTTAGAGGCGTGCTCAAGTGGTTTGTGGAGGGCGTTGTGCGCGACGCCACGGCGTACACGGAGTACTCGCGTAAGAAGACTGTCACCGCGTTGGACGTGGTGAACGCACTGCGCAAGCGCGGTAAGATTCTGTACGGCTATGTGTAA
Trypanosoma vivax Y486	TvY486_0200520; TvY486_0200530; TvY486_0200540; TvY486_0200550; TvY486_0503590; TvY486_0503600; TvY486_0503610; TvY486_0503620	ATGGCCAAGGGCAAGAAGAGCGGCGAGGCGAAGGGATCGCAGAAGCGCCAGAAGAAGATCCTTCGCGAGAATGTTCGCGGCATCACGCGCGGCTCCATCCGCCGCCTCGCGCGCCGCGGTGGCGTGAAGCGCATTTCCGGTGTGATCTACGACGAGGTCCGCGGCGTGCTCAAGTCGTTTGTGGAGGGCGTTGTGCGCGACGCCACGGCGTACACGGAGTACTCGCGCAAGAAGACCGTCACCGCGATGGACGTGGTGAACGCACTGCGCAAGCGCGGCAAGATTCTGTACGGCTACGCGTAA
