# Supplementary material for: New Histone H4 variant and H2B variant Exhibits distinct genomic distributions, chromatin affinities, and dynamics throughout life and cell cycle of Trypanosoma cruzi
Source: PLoS Pathog. 2026 Mar 31;22(3):e1013310. doi: 10.1371/journal.ppat.1013310 (PMC13052989; doi:10.1371/journal.ppat.1013310)
Supplement: S2 Table — (XLSX) [file ppat.1013310.s010.xlsx]

## Sheet: Sheet1
Table S2. Primers
Primer	5'-3'
sgRNA-H4V-146	GAAATTAATACGACTCACTATAGGATCATTGCGTGACTGTCGTCAGTTTTAGAGCTAGAAATAGC
Donor-H4V-Fw	TTTTTTTTTTCTCTCTCTTTCTCTTCTTCTGTATAATGCAGACCTGCTGC
Donor-H4V-Rv	CTTCGCCTCGCCGCTCTTCTTGCCCTTCGCATCCAAGGGATCTTGATTGGTG
sg scaffold	AAAAGCACCGACTCGGTGCCACTTTTTCAAGTTGATAACGGACTAGCCTTATTTTAACTTGCTATTTCTAGCTCTAAAAC
Fw-UP-blast-check (1)	CTTTGTCTCAAGAAGAATCCAC
Fw-UP-ty1-check (2)	GAGGTACACACAAACCAGGA
H4V_Int3_Rv-check (3)	GACGCCCTCCACGAACTT
H4V_Rv-check (4)	TCGTAGCCGTACAGGATCTT
H4V_Int2_Rv-check (5)	CCTCCACGAACTTCTTGATG
