# Supplementary material for: New Histone H4 variant and H2B variant Exhibits distinct genomic distributions, chromatin affinities, and dynamics throughout life and cell cycle of Trypanosoma cruzi
Source: PLoS Pathog. 2026 Mar 31;22(3):e1013310. doi: 10.1371/journal.ppat.1013310 (PMC13052989; doi:10.1371/journal.ppat.1013310)
Supplement: S3 Table — peaks in the CL Brener Esmeraldo-like haplotype. (XLSX) [file ppat.1013310.s011.xlsx]

## Sheet: Sheet1
Table S3. H4.V peaks in the CL Brener Esmeraldo-like haplotype
TcChr	Start	End	Feature	note				total
2S	1	4135	non-SSR	hypothetical (end of the chromosome)		non-SSR	82	10602	0.773439
3S	180153	186190	cSSR	between core and disruptive (TS)		cSSR	70	175	40
4S	92154	93755	cSSR	between core and tRNA		dSSR	2	180	1.11111
4S	124499	124569	non-SSR	tRNA
4S	91915	91985	non-SSR	tRNA
4S	92082	92153	non-SSR	tRNA
4S	124734	126028	non-SSR
5S	14385	17679	cSSR	between core and core
6S	202696	202919	cSSR	between core and GpDR (RHS)
6S	161468	162781	non-SSR
6S	210081	213733	non-SSR
6S	348718	389024	non-SSR	RHS (end of the chromosome)
7S	1	5277	non-SSR	TS (end of the chromosome)
8S	344212	356082	cSSR	between core and disruptive (TS)
9S	388365	390846	cSSR	between core and core
11S	244862	247221	cSSR	between core and tRNA
11S	259077	259859	cSSR	between core and tRNA
11S	249712	249782	non-SSR	tRNA
11S	259006	259076	non-SSR	tRNA
11S	1	5813	non-SSR	GP63 (end of the chromosome)
12S	221223	222664	cSSR	between core and GpDR (RHS)
12S	245942	251898	cSSR	between core and GpDR (RHS)
13S	347945	348431	cSSR	between core and core
13S	10863	16785	non-SSR	RHS (end of the chromosome)
14S	430668	430976	cSSR	between core and GpDR (GP63)
14S	246440	247107	cSSR	between core and disruptive (TS)
15S	265805	267442	cSSR	between core and GpDR (RHS)
15S	398473	403624	cSSR	between core and disruptive (TS)
15S	394438	398506	non-SSR	5 rRNA genes
16S	488552	488881	cSSR	between core and GpDR (DGF-1)
17S	424972	438168	cSSR	between core and core
17S	527036	527408	cSSR	between core and disruptive (TS)
17S	438169	438240	non-SSR	tRNA
17S	438351	438431	non-SSR	tRNA
17S	438498	438570	non-SSR	tRNA
17S	523696	527068	non-SSR
17S	556998	559800	non-SSR
17S	523711	526171	non-SSR
17S	526200	527133	non-SSR	TS
17S	559698	562701	non-SSR	TS
17S	1	3011	non-SSR	TS (end of the chromosome)
19S	484073	486331	cSSR	between core and core
19S	1	4150	non-SSR	TS (end of the chromosome)
20S	434264	436269	cSSR	between core and core
20S	427106	460897	dSSR	between core and GpDR (DGF-1)
20S	1	6435	non-SSR	TS (end of the chromosome)
21S	487692	489123	cSSR	between core and disruptive (TS)
21S	64693	67144	cSSR	between disruptive (TS) and disruptive (TS)
22S	458581	460658	cSSR	between core and disruptive (TS)
22S	326956	328868	cSSR	between disruptive (TS) and tDNA
22S	328869	328942	non-SSR	tRNA
22S	329728	329809	non-SSR	tRNA
22S	329875	329946	non-SSR	tRNA
22S	330689	330760	non-SSR	tRNA
22S	329028	329099	non-SSR	tRNA
22S	329160	329232	non-SSR	tRNA
22S	329305	329377	non-SSR	tRNA
22S	329621	329692	non-SSR	tRNA
22S	330036	330107	non-SSR	tRNA
22S	330583	330655	non-SSR	tRNA
22S	463826	465910	non-SSR
22S	465802	468478	non-SSR
22S	695216	700912	non-SSR	RHS (end of the chromosome)
22S	330841	331013	non-SSR
22S	329456	329528	non-SSR
23S	88110	95582	cSSR	between core and GpDR (RHS)
23S	223304	227786	cSSR	between core and GpDR (RHS)
23S	66124	66195	non-SSR	tRNA
23S	192606	193241	non-SSR	DGF-1, between core and GpDR (DGF-1)
23S	220288	223468	non-SSR	RHS
23S	621391	626959	non-SSR	RHS (end of the chromosome)
24S	289646	300314	cSSR	between core and disruptive (TS)
25S	259891	260887	cSSR	between core and snoRNA
25S	621999	263338	non-SSR
25S	585	4490	non-SSR	RHS (end of the chromosome)
26S	429069	434799	cSSR	between core and disruptive (TS)
26S	270759	271850	cSSR	between core and tRNA
26S	270384	270457	non-SSR	tRNA
26S	270547	270618	non-SSR	tRNA
26S	270677	270758	non-SSR	tRNA
27S	526086	541168	cSSR	between core and monocistron
27S	268656	269166	cSSR	between core and tRNA
27S	268424	268494	non-SSR	tRNA
27S	268574	268655	non-SSR	tRNA
27S	1027	2501	non-SSR	RHS (end of the chromosome)
28S	206231	211882	cSSR	between core and disruptive (MASP)
28S	681867	684090	non-SSR	DGF-1 (end of the chromosome)
29S	9214	11027	cSSR	between core and core
29S	428428	433025	cSSR	between core and disruptive (TS)
30S	378199	378821	cSSR	between core and GpDR (GP63)
30S	671053	672906	cSSR	between core and GpDR (GP63)
30S	66941	68467	cSSR	between core and disruptive (TS) 2 genes
30S	10321	14289	non-SSR	TS (end of the chromosome)
31S	196821	198298	cSSR	between core and core
32S	574091	587298	cSSR	between core and GpDR (DGF-1)
33S	525844	526129	cSSR	between core and disruptive (TS)
33S	29583	33298	non-SSR	RHS (end of the chromosome)
34S	895181	895774	cSSR	between core and core
34S	909034	912591	cSSR	between core and disruptive (TS)
34S	310521	310592	non-SSR	tRNA
34S	310855	310926	non-SSR	tRNA
34S	311010	311082	non-SSR	tRNA
34S	895775	895854	non-SSR	tRNA
34S	896045	896117	non-SSR	tRNA
34S	896466	896551	non-SSR	tRNA
34S	895937	896017	non-SSR	tRNA
34S	896201	896272	non-SSR	tRNA
34S	896357	896429	non-SSR	tRNA
34S	896650	896723	non-SSR	tRNA
34S	535	4766	non-SSR	TS (end of the chromosome)
35S	894862	897995	cSSR	between core and core
35S	649206	649700	cSSR	between core and disruptive (TS)
35S	1094	4639	non-SSR	RHS (end of the chromosome)
35S	1183210	1186658	non-SSR	RHS (end of the chromosome)
35S	649689	650641	non-SSR	TS
36S	383053	387059	cSSR	between core and core
36S	820492	820957	cSSR	between core and core
36S	468442	470473	cSSR	between core and tRNA
36S	470474	470555	non-SSR	tRNA
36S	470612	470692	non-SSR	tRNA
37S	503974	505636	cSSR	between core and GpDR (GP63)
37S	1010758	1012010	cSSR	between core and core
37S	1325158	1335299	cSSR	between core and core
37S	691122	691350	cSSR	between core and core seguido de TS
37S	228434	230435	cSSR	between core and disruptive (TS) followed by a tDNA
37S	781148	781567	cSSR	between core and tRNA
37S	908	4381	non-SSR	RHS (end of the chromosome)
38S	82293	83744	non-SSR
38S	456	4345	non-SSR	RHS (end of the chromosome)
39S	654929	660481	cSSR	between core and core
39S	1555829	1557114	cSSR	between core and core seguido de GP63
39S	1075463	1077889	cSSR	between core and disruptive (TS)
39S	878093	883250	cSSR	between core and tRNA
39S	1847796	1852645	non-SSR	RHS (end of the chromosome)
40S	635153	640360	cSSR	between core and GpDR (GP63)
40S	921457	922280	cSSR	between core and GpDR (RHS)
40S	1735954	1736501	cSSR	between core and core
40S	1145363	1146422	cSSR	between core and disruptive (MASP)
40S	115181	118959	non-SSR
41S	471533	471992	cSSR	between core and disruptive (MASP)
41S	1697491	1698258	cSSR	between core and disruptive (MASP)
41S	1751669	1752561	cSSR	between core and disruptive (MASP)
41S	255946	256462	cSSR	between core and tRNA
41S	593571	594423	cSSR	between core and tRNA
41S	769781	770633	cSSR	between core and tRNA
41S	1631768	1635752	cSSR	between disruptive (MASP) and disruptive (MASP)
41S	2169298	2173504	cSSR	between disruptive (MASP) and disruptive (MASP)
41S	256463	256536	non-SSR	tRNA
41S	770634	770706	non-SSR	tRNA
41S	770813	770884	non-SSR	tRNA
41S	770950	771024	non-SSR	tRNA
41S	593498	593570	non-SSR	tRNA
41S	629281	632261	dSSR	between disruptive (MASP) and disruptive (MASP)
41S	1599600	1601079	non-SSR
