# Supplementary material for: New Histone H4 variant and H2B variant Exhibits distinct genomic distributions, chromatin affinities, and dynamics throughout life and cell cycle of Trypanosoma cruzi
Source: PLoS Pathog. 2026 Mar 31;22(3):e1013310. doi: 10.1371/journal.ppat.1013310 (PMC13052989; doi:10.1371/journal.ppat.1013310)
Supplement: S4 Table — (XLSX) [file ppat.1013310.s012.xlsx]

## Sheet: S4
Table S4. CL Brener Esmeraldo-like haplotype all features coordinates
TcChr	Start	End	ID	Feature	Strand
11	249712	249782	TcCLB.508087.5	tRNA	-
11	259006	259076	TcCLB.506663.10	tRNA	+
17	438169	438240	TcCLB.510057.60	tRNA	-
17	438351	438431	TcCLB.510057.50	tRNA	+
17	438498	438570	TcCLB.510057.40	tRNA	+
22	328869	328942	TcCLB.504427.231	tRNA	-
22	329028	329099	TcCLB.504427.232	tRNA	+
22	329160	329232	TcCLB.504427.233	tRNA	+
22	329305	329377	TcCLB.504427.234	tRNA	+
22	329621	329692	TcCLB.504427.236	tRNA	+
22	329728	329809	TcCLB.504427.237	tRNA	-
22	329875	329946	TcCLB.504427.238	tRNA	-
22	330036	330107	TcCLB.504427.239	tRNA	+
22	330583	330655	TcCLB.504427.242	tRNA	+
22	330689	330760	TcCLB.504427.243	tRNA	-
22	447042	447113	TcCLB.506847.17	tRNA	-
23	66124	66195	TcCLB.511191.29	tRNA	+
26	136876	136947	TcCLB.511067.17	tRNA	+
26	270384	270457	TcCLB.510721.19	tRNA	-
26	270547	270618	TcCLB.510721.16	tRNA	+
26	270677	270758	TcCLB.510721.13	tRNA	+
27	268424	268494	TcCLB.506773.123	tRNA	+
27	268574	268655	TcCLB.506773.126	tRNA	+
34	310521	310592	TcCLB.503865.16	tRNA	-
34	310855	310926	TcCLB.503865.8	tRNA	+
34	311010	311082	TcCLB.503865.4	tRNA	+
34	895775	895854	TcCLB.504055.83	tRNA	-
34	895937	896017	TcCLB.504055.85	tRNA	+
34	896045	896117	TcCLB.504055.87	tRNA	-
34	896201	896272	TcCLB.504055.89	tRNA	+
34	896357	896429	TcCLB.504055.91	tRNA	+
34	896466	896551	TcCLB.504055.93	tRNA	-
34	896650	896723	TcCLB.504055.95	tRNA	+
36	457620	457700	TcCLB.509379.5	tRNA	+
36	470474	470555	TcCLB.507257.200	tRNA	-
36	470612	470692	TcCLB.507257.190	tRNA	-
37	238804	238875	TcCLB.506251.82	tRNA	-
37	238952	239023	TcCLB.506251.88	tRNA	+
37	239087	239168	TcCLB.506251.94	tRNA	+
37	780525	780597	TcCLB.475029.50	tRNA	+
37	780641	780712	TcCLB.475029.40	tRNA	-
37	780801	780873	TcCLB.475029.30	tRNA	+
37	780936	781007	TcCLB.475029.20	tRNA	+
37	781075	781147	TcCLB.475029.10	tRNA	+
39	878021	878092	TcCLB.510431.55	tRNA	+
4	91915	91985	TcCLB.510105.55	tRNA	-
4	92082	92153	TcCLB.510105.60	tRNA	+
4	124499	124569	TcCLB.510105.187	tRNA	-
41	256463	256536	TcCLB.508777.205	tRNA	-
41	593498	593570	TcCLB.506603.60	tRNA	+
41	770634	770706	TcCLB.506599.9	tRNA	-
41	770813	770884	TcCLB.506599.6	tRNA	+
41	770950	771024	TcCLB.506599.3	tRNA	+
8	199212	199283	TcCLB.504033.73	tRNA	+
9	437832	437903	TcCLB.510959.8	tRNA	-
10	23315	24686	cSSR_1	cSSR	.
10	232777	234842	cSSR_2	cSSR	.
11	244862	247221	cSSR_3	cSSR	.
11	259077	259859	cSSR_4	cSSR	.
12	221223	222664	cSSR_5	cSSR	.
12	245942	251898	cSSR_6	cSSR	.
13	347945	348431	cSSR_7	cSSR	.
14	246440	247107	cSSR_8	cSSR	.
14	430668	430976	cSSR_9	cSSR	.
15	111045	115309	cSSR_10	cSSR	.
15	265805	267442	cSSR_11	cSSR	.
15	398473	403624	cSSR_12	cSSR	.
16	77978	80457	cSSR_13	cSSR	.
16	488552	488881	cSSR_14	cSSR	.
17	424972	438168	cSSR_15	cSSR	.
17	527036	527408	cSSR_16	cSSR	.
18	286106	290182	cSSR_17	cSSR	.
18	371083	372987	cSSR_18	cSSR	.
18	412930	417204	cSSR_19	cSSR	.
18	436969	440958	cSSR_20	cSSR	.
18	479870	482165	cSSR_21	cSSR	.
18	518866	525034	cSSR_22	cSSR	.
18	577388	579333	cSSR_23	cSSR	.
18	622718	628902	cSSR_24	cSSR	.
18	645573	647868	cSSR_25	cSSR	.
19	5124	9969	cSSR_26	cSSR	.
19	410906	412553	cSSR_27	cSSR	.
19	484073	486331	cSSR_28	cSSR	.
19	560609	567809	cSSR_29	cSSR	.
20	434264	436269	cSSR_30	cSSR	.
20	565384	565948	cSSR_31	cSSR	.
20	616629	617639	cSSR_32	cSSR	.
21	64693	67144	cSSR_33	cSSR	.
21	90821	96509	cSSR_34	cSSR	.
21	487692	489123	cSSR_35	cSSR	.
22	326956	328868	cSSR_36	cSSR	.
22	329693	329727	cSSR_37	cSSR	.
22	330656	330688	cSSR_38	cSSR	.
22	458581	460658	cSSR_39	cSSR	.
23	57821	62513	cSSR_40	cSSR	.
23	88110	95582	cSSR_41	cSSR	.
23	223304	227786	cSSR_42	cSSR	.
23	413049	413223	cSSR_43	cSSR	.
23	544580	544684	cSSR_44	cSSR	.
24	289646	300314	cSSR_45	cSSR	.
24	445603	622398	cSSR_46	cSSR	.
24	665944	679184	cSSR_47	cSSR	.
25	259891	260887	cSSR_48	cSSR	.
26	268296	268396	cSSR_49	cSSR	.
26	270759	271850	cSSR_50	cSSR	.
26	429069	434799	cSSR_51	cSSR	.
27	268656	269166	cSSR_52	cSSR	.
27	526086	541168	cSSR_53	cSSR	.
28	206231	211882	cSSR_54	cSSR	.
28	316747	316861	cSSR_55	cSSR	.
28	435816	436781	cSSR_56	cSSR	.
28	571410	578297	cSSR_57	cSSR	.
28	608838	611616	cSSR_58	cSSR	.
29	9214	11027	cSSR_59	cSSR	.
29	88372	89597	cSSR_60	cSSR	.
29	428428	433025	cSSR_61	cSSR	.
3	180153	186190	cSSR_62	cSSR	.
30	66941	68467	cSSR_63	cSSR	.
30	378199	378821	cSSR_64	cSSR	.
30	671053	672906	cSSR_65	cSSR	.
30	780587	782158	cSSR_66	cSSR	.
31	55602	97612	cSSR_67	cSSR	.
31	196821	198298	cSSR_68	cSSR	.
31	305234	306015	cSSR_69	cSSR	.
31	442021	454674	cSSR_70	cSSR	.
31	777038	778229	cSSR_71	cSSR	.
32	574091	587298	cSSR_72	cSSR	.
33	525844	526129	cSSR_73	cSSR	.
34	225453	240511	cSSR_74	cSSR	.
34	311083	324938	cSSR_75	cSSR	.
34	895181	895774	cSSR_76	cSSR	.
34	896018	896044	cSSR_77	cSSR	.
34	896430	896465	cSSR_78	cSSR	.
34	909034	912591	cSSR_79	cSSR	.
35	561760	562169	cSSR_80	cSSR	.
35	649206	649700	cSSR_81	cSSR	.
35	894862	897995	cSSR_82	cSSR	.
36	383053	387059	cSSR_83	cSSR	.
36	468442	470473	cSSR_84	cSSR	.
36	820492	820957	cSSR_85	cSSR	.
36	945541	945888	cSSR_86	cSSR	.
37	53059	55820	cSSR_87	cSSR	.
37	228434	230435	cSSR_88	cSSR	.
37	503974	505636	cSSR_89	cSSR	.
37	691122	691350	cSSR_90	cSSR	.
37	780598	780640	cSSR_91	cSSR	.
37	781148	781567	cSSR_92	cSSR	.
37	1010758	1012010	cSSR_93	cSSR	.
37	1325158	1335299	cSSR_94	cSSR	.
38	213252	214016	cSSR_95	cSSR	.
38	226051	227038	cSSR_96	cSSR	.
38	405984	406385	cSSR_97	cSSR	.
38	437760	439021	cSSR_98	cSSR	.
38	459578	460007	cSSR_99	cSSR	.
38	469467	469955	cSSR_100	cSSR	.
39	380495	388627	cSSR_101	cSSR	.
39	654929	660481	cSSR_102	cSSR	.
39	878093	883250	cSSR_103	cSSR	.
39	1075463	1077889	cSSR_104	cSSR	.
39	1555829	1557114	cSSR_105	cSSR	.
4	92154	93755	cSSR_106	cSSR	.
40	50383	55609	cSSR_107	cSSR	.
40	635153	640360	cSSR_108	cSSR	.
40	921457	922280	cSSR_109	cSSR	.
40	1145363	1146422	cSSR_110	cSSR	.
40	1280904	1281220	cSSR_111	cSSR	.
40	1319927	1324178	cSSR_112	cSSR	.
40	1365597	1369568	cSSR_113	cSSR	.
40	1474037	1475912	cSSR_114	cSSR	.
40	1499181	1505441	cSSR_115	cSSR	.
40	1561667	1561961	cSSR_116	cSSR	.
40	1601314	1605282	cSSR_117	cSSR	.
40	1648332	1652342	cSSR_118	cSSR	.
40	1723166	1723266	cSSR_119	cSSR	.
40	1735954	1736501	cSSR_120	cSSR	.
41	255946	256462	cSSR_121	cSSR	.
41	296785	304619	cSSR_122	cSSR	.
41	321122	321335	cSSR_123	cSSR	.
41	326937	327487	cSSR_124	cSSR	.
41	383795	385158	cSSR_125	cSSR	.
41	423601	425951	cSSR_126	cSSR	.
41	471533	471992	cSSR_127	cSSR	.
41	526176	526466	cSSR_128	cSSR	.
41	593571	594423	cSSR_129	cSSR	.
41	616880	617477	cSSR_130	cSSR	.
41	623864	627233	cSSR_131	cSSR	.
41	640296	642764	cSSR_132	cSSR	.
41	659703	660263	cSSR_133	cSSR	.
41	693776	696582	cSSR_134	cSSR	.
41	713184	715986	cSSR_135	cSSR	.
41	737759	741515	cSSR_136	cSSR	.
41	769781	770633	cSSR_137	cSSR	.
41	771025	958917	cSSR_138	cSSR	.
41	1006972	1008735	cSSR_139	cSSR	.
41	1027473	1030523	cSSR_140	cSSR	.
41	1078120	1085296	cSSR_141	cSSR	.
41	1176005	1179846	cSSR_142	cSSR	.
41	1218004	1222180	cSSR_143	cSSR	.
41	1225128	1225624	cSSR_144	cSSR	.
41	1262421	1266494	cSSR_145	cSSR	.
41	1300714	1306322	cSSR_146	cSSR	.
41	1314206	1317289	cSSR_147	cSSR	.
41	1329138	1329553	cSSR_148	cSSR	.
41	1372262	1376455	cSSR_149	cSSR	.
41	1434481	1435636	cSSR_150	cSSR	.
41	1475405	1475534	cSSR_151	cSSR	.
41	1505679	1506615	cSSR_152	cSSR	.
41	1524264	1524818	cSSR_153	cSSR	.
41	1535466	1539559	cSSR_154	cSSR	.
41	1580316	1585911	cSSR_155	cSSR	.
41	1631768	1635752	cSSR_156	cSSR	.
41	1697491	1698258	cSSR_157	cSSR	.
41	1751669	1752561	cSSR_158	cSSR	.
41	1834970	1835718	cSSR_159	cSSR	.
41	1842222	1850191	cSSR_160	cSSR	.
41	1867031	1868306	cSSR_161	cSSR	.
41	1871217	1878235	cSSR_162	cSSR	.
41	1984372	1987327	cSSR_163	cSSR	.
41	2069393	2070122	cSSR_164	cSSR	.
41	2169298	2173504	cSSR_165	cSSR	.
5	14385	17679	cSSR_166	cSSR	.
6	202696	202919	cSSR_167	cSSR	.
7	116217	117092	cSSR_168	cSSR	.
8	6047	8486	cSSR_169	cSSR	.
8	100802	100945	cSSR_170	cSSR	.
8	212155	221022	cSSR_171	cSSR	.
8	344212	356082	cSSR_172	cSSR	.
8	382723	383428	cSSR_173	cSSR	.
9	388365	390846	cSSR_174	cSSR	.
9	417772	423135	cSSR_175	cSSR	.
1	297	64329	polycistron-CDS_1	polycistron-CDS	+
10	21104	23314	polycistron-CDS_2	polycistron-CDS	+
10	24687	65337	polycistron-CDS_3	polycistron-CDS	-
10	65749	231034	polycistron-CDS_4	polycistron-CDS	+
10	234843	344896	polycistron-CDS_5	polycistron-CDS	-
10	346068	465154	polycistron-CDS_6	polycistron-CDS	-
10	465892	498340	polycistron-CDS_7	polycistron-CDS	+
11	3146	125799	polycistron-CDS_8	polycistron-CDS	-
11	128192	244861	polycistron-CDS_9	polycistron-CDS	+
11	247222	248031	polycistron-CDS_10	polycistron-CDS	-
11	259860	372266	polycistron-CDS_11	polycistron-CDS	-
11	382812	526037	polycistron-CDS_12	polycistron-CDS	+
12	1918	99079	polycistron-CDS_13	polycistron-CDS	-
12	99712	221222	polycistron-CDS_14	polycistron-CDS	+
12	235028	245941	polycistron-CDS_15	polycistron-CDS	+
12	251899	461907	polycistron-CDS_16	polycistron-CDS	-
12	465982	477984	polycistron-CDS_17	polycistron-CDS	+
13	12986	244472	polycistron-CDS_18	polycistron-CDS	-
13	244963	347944	polycistron-CDS_19	polycistron-CDS	+
13	348432	407662	polycistron-CDS_20	polycistron-CDS	-
13	416902	557429	polycistron-CDS_21	polycistron-CDS	+
14	26794	112638	polycistron-CDS_22	polycistron-CDS	-
14	121053	246439	polycistron-CDS_23	polycistron-CDS	+
14	247108	423091	polycistron-CDS_24	polycistron-CDS	-
14	428871	430667	polycistron-CDS_25	polycistron-CDS	+
14	430977	567881	polycistron-CDS_26	polycistron-CDS	-
14	571735	588116	polycistron-CDS_27	polycistron-CDS	+
15	101	55820	polycistron-CDS_28	polycistron-CDS	-
15	56528	111044	polycistron-CDS_29	polycistron-CDS	+
15	115310	116314	polycistron-CDS_30	polycistron-CDS	-
15	116878	265804	polycistron-CDS_31	polycistron-CDS	+
15	267443	393949	polycistron-CDS_32	polycistron-CDS	-
15	403625	407538	polycistron-CDS_33	polycistron-CDS	-
16	2874	64852	polycistron-CDS_34	polycistron-CDS	-
16	66546	77977	polycistron-CDS_35	polycistron-CDS	+
16	80458	126587	polycistron-CDS_36	polycistron-CDS	-
16	126975	247036	polycistron-CDS_37	polycistron-CDS	+
16	247627	248265	polycistron-CDS_38	polycistron-CDS	+
16	248459	248986	polycistron-CDS_39	polycistron-CDS	+
16	249102	249728	polycistron-CDS_40	polycistron-CDS	+
16	249844	250434	polycistron-CDS_41	polycistron-CDS	+
16	250487	251449	polycistron-CDS_42	polycistron-CDS	+
16	252219	488551	polycistron-CDS_43	polycistron-CDS	+
16	488882	551169	polycistron-CDS_44	polycistron-CDS	-
16	553397	638513	polycistron-CDS_45	polycistron-CDS	+
17	101	315631	polycistron-CDS_46	polycistron-CDS	-
17	321346	372114	polycistron-CDS_47	polycistron-CDS	-
17	402019	413716	polycistron-CDS_48	polycistron-CDS	+
17	414643	424971	polycistron-CDS_49	polycistron-CDS	+
17	439265	527035	polycistron-CDS_50	polycistron-CDS	+
17	527409	541653	polycistron-CDS_51	polycistron-CDS	-
17	543041	646569	polycistron-CDS_52	polycistron-CDS	+
18	118	180022	polycistron-CDS_53	polycistron-CDS	-
18	189335	286105	polycistron-CDS_54	polycistron-CDS	+
18	290183	348181	polycistron-CDS_55	polycistron-CDS	-
18	353552	371082	polycistron-CDS_56	polycistron-CDS	+
18	372988	388745	polycistron-CDS_57	polycistron-CDS	-
18	392790	412929	polycistron-CDS_58	polycistron-CDS	+
18	417205	426818	polycistron-CDS_59	polycistron-CDS	-
18	430704	436968	polycistron-CDS_60	polycistron-CDS	+
18	440959	453651	polycistron-CDS_61	polycistron-CDS	-
18	456034	479869	polycistron-CDS_62	polycistron-CDS	+
18	482166	504309	polycistron-CDS_63	polycistron-CDS	-
18	506094	518865	polycistron-CDS_64	polycistron-CDS	+
18	525035	568387	polycistron-CDS_65	polycistron-CDS	-
18	570902	577387	polycistron-CDS_66	polycistron-CDS	+
18	579334	588625	polycistron-CDS_67	polycistron-CDS	-
18	588855	622717	polycistron-CDS_68	polycistron-CDS	+
18	628903	640981	polycistron-CDS_69	polycistron-CDS	-
18	641559	645572	polycistron-CDS_70	polycistron-CDS	+
18	647869	654356	polycistron-CDS_71	polycistron-CDS	-
19	1761	4025	polycistron-CDS_72	polycistron-CDS	-
19	4515	5123	polycistron-CDS_73	polycistron-CDS	+
19	9970	395194	polycistron-CDS_74	polycistron-CDS	-
19	395636	410905	polycistron-CDS_75	polycistron-CDS	+
19	412554	413687	polycistron-CDS_76	polycistron-CDS	-
19	416432	484072	polycistron-CDS_77	polycistron-CDS	+
19	486332	523084	polycistron-CDS_78	polycistron-CDS	-
19	526289	560608	polycistron-CDS_79	polycistron-CDS	+
19	567810	568475	polycistron-CDS_80	polycistron-CDS	-
19	570727	669010	polycistron-CDS_81	polycistron-CDS	+
2	1660	90159	polycistron-CDS_82	polycistron-CDS	-
2	91746	149417	polycistron-CDS_83	polycistron-CDS	+
20	3197	116509	polycistron-CDS_84	polycistron-CDS	-
20	118182	434263	polycistron-CDS_85	polycistron-CDS	+
20	436270	457142	polycistron-CDS_86	polycistron-CDS	-
20	460870	565383	polycistron-CDS_87	polycistron-CDS	+
20	565949	613809	polycistron-CDS_88	polycistron-CDS	-
20	615354	616628	polycistron-CDS_89	polycistron-CDS	+
20	617640	637205	polycistron-CDS_90	polycistron-CDS	-
20	642618	654962	polycistron-CDS_91	polycistron-CDS	+
21	101	12183	polycistron-CDS_92	polycistron-CDS	-
21	13233	64692	polycistron-CDS_93	polycistron-CDS	+
21	67145	82052	polycistron-CDS_94	polycistron-CDS	-
21	89522	90820	polycistron-CDS_95	polycistron-CDS	+
21	96510	286905	polycistron-CDS_96	polycistron-CDS	-
21	289022	487691	polycistron-CDS_97	polycistron-CDS	+
21	489124	533031	polycistron-CDS_98	polycistron-CDS	-
21	542131	704024	polycistron-CDS_99	polycistron-CDS	+
22	1969	34480	polycistron-CDS_100	polycistron-CDS	-
22	35335	36949	polycistron-CDS_101	polycistron-CDS	-
22	116053	178429	polycistron-CDS_102	polycistron-CDS	+
22	179927	180274	polycistron-CDS_103	polycistron-CDS	+
22	180626	326955	polycistron-CDS_104	polycistron-CDS	+
22	331567	446481	polycistron-CDS_105	polycistron-CDS	-
22	451979	458580	polycistron-CDS_106	polycistron-CDS	+
22	460659	474328	polycistron-CDS_107	polycistron-CDS	-
22	474728	699100	polycistron-CDS_108	polycistron-CDS	+
23	12981	56786	polycistron-CDS_109	polycistron-CDS	-
23	56951	57820	polycistron-CDS_110	polycistron-CDS	+
23	62514	65200	polycistron-CDS_111	polycistron-CDS	-
23	72092	88109	polycistron-CDS_112	polycistron-CDS	+
23	95583	150597	polycistron-CDS_113	polycistron-CDS	-
23	156457	223303	polycistron-CDS_114	polycistron-CDS	+
23	227787	411852	polycistron-CDS_115	polycistron-CDS	-
23	412515	413048	polycistron-CDS_116	polycistron-CDS	+
23	413224	515721	polycistron-CDS_117	polycistron-CDS	-
23	521619	544579	polycistron-CDS_118	polycistron-CDS	+
23	544685	568402	polycistron-CDS_119	polycistron-CDS	-
23	572120	625252	polycistron-CDS_120	polycistron-CDS	+
24	103	229560	polycistron-CDS_121	polycistron-CDS	-
24	232059	287961	polycistron-CDS_122	polycistron-CDS	-
24	288827	289645	polycistron-CDS_123	polycistron-CDS	+
24	300315	301988	polycistron-CDS_124	polycistron-CDS	-
24	302905	445602	polycistron-CDS_125	polycistron-CDS	+
24	622399	663238	polycistron-CDS_126	polycistron-CDS	-
24	664642	665313	polycistron-CDS_127	polycistron-CDS	+
24	679185	680524	polycistron-CDS_128	polycistron-CDS	-
24	682840	772241	polycistron-CDS_129	polycistron-CDS	+
25	1385	111269	polycistron-CDS_130	polycistron-CDS	-
25	113316	259890	polycistron-CDS_131	polycistron-CDS	+
25	262081	287829	polycistron-CDS_132	polycistron-CDS	-
25	302930	672501	polycistron-CDS_133	polycistron-CDS	+
25	675331	702008	polycistron-CDS_134	polycistron-CDS	+
26	967	69895	polycistron-CDS_135	polycistron-CDS	-
26	74044	136396	polycistron-CDS_136	polycistron-CDS	+
26	137201	268295	polycistron-CDS_137	polycistron-CDS	+
26	268397	270099	polycistron-CDS_138	polycistron-CDS	-
26	271851	370652	polycistron-CDS_139	polycistron-CDS	-
26	380962	429068	polycistron-CDS_140	polycistron-CDS	+
26	434800	730952	polycistron-CDS_141	polycistron-CDS	-
26	731716	763388	polycistron-CDS_142	polycistron-CDS	+
26	766362	801320	polycistron-CDS_143	polycistron-CDS	+
27	1297	267635	polycistron-CDS_144	polycistron-CDS	-
27	269167	385375	polycistron-CDS_145	polycistron-CDS	-
27	385813	434353	polycistron-CDS_146	polycistron-CDS	+
27	436422	438707	polycistron-CDS_147	polycistron-CDS	+
27	440622	526085	polycistron-CDS_148	polycistron-CDS	+
27	541169	541483	polycistron-CDS_149	polycistron-CDS	-
27	541589	764633	polycistron-CDS_150	polycistron-CDS	+
27	766525	768301	polycistron-CDS_151	polycistron-CDS	+
27	770209	790772	polycistron-CDS_152	polycistron-CDS	+
27	791965	793932	polycistron-CDS_153	polycistron-CDS	+
27	795703	796080	polycistron-CDS_154	polycistron-CDS	+
28	101	40877	polycistron-CDS_155	polycistron-CDS	-
28	41553	101597	polycistron-CDS_156	polycistron-CDS	+
28	106759	206230	polycistron-CDS_157	polycistron-CDS	+
28	211883	315559	polycistron-CDS_158	polycistron-CDS	-
28	316282	316746	polycistron-CDS_159	polycistron-CDS	+
28	316862	399193	polycistron-CDS_160	polycistron-CDS	-
28	400944	435815	polycistron-CDS_161	polycistron-CDS	+
28	436782	464293	polycistron-CDS_162	polycistron-CDS	-
28	467105	571409	polycistron-CDS_163	polycistron-CDS	+
28	578298	608315	polycistron-CDS_164	polycistron-CDS	-
28	608475	608837	polycistron-CDS_165	polycistron-CDS	+
28	611617	628319	polycistron-CDS_166	polycistron-CDS	-
28	635849	683676	polycistron-CDS_167	polycistron-CDS	+
29	5624	9213	polycistron-CDS_168	polycistron-CDS	+
29	11028	64367	polycistron-CDS_169	polycistron-CDS	-
29	69732	88371	polycistron-CDS_170	polycistron-CDS	+
29	90209	91030	polycistron-CDS_171	polycistron-CDS	-
29	98454	428427	polycistron-CDS_172	polycistron-CDS	+
29	433637	629628	polycistron-CDS_173	polycistron-CDS	-
29	640755	856711	polycistron-CDS_174	polycistron-CDS	+
3	101	46815	polycistron-CDS_175	polycistron-CDS	-
3	49563	180152	polycistron-CDS_176	polycistron-CDS	+
3	186191	196286	polycistron-CDS_177	polycistron-CDS	-
30	11819	60015	polycistron-CDS_178	polycistron-CDS	-
30	61861	66940	polycistron-CDS_179	polycistron-CDS	+
30	68468	247320	polycistron-CDS_180	polycistron-CDS	-
30	248448	378198	polycistron-CDS_181	polycistron-CDS	+
30	378822	508993	polycistron-CDS_182	polycistron-CDS	-
30	514037	671052	polycistron-CDS_183	polycistron-CDS	+
30	672907	751926	polycistron-CDS_184	polycistron-CDS	-
30	756296	767496	polycistron-CDS_185	polycistron-CDS	+
30	770171	780586	polycistron-CDS_186	polycistron-CDS	+
30	782159	782623	polycistron-CDS_187	polycistron-CDS	-
30	783695	819381	polycistron-CDS_188	polycistron-CDS	+
31	386	48514	polycistron-CDS_189	polycistron-CDS	-
31	51828	55601	polycistron-CDS_190	polycistron-CDS	+
31	97613	104537	polycistron-CDS_191	polycistron-CDS	-
31	109620	196820	polycistron-CDS_192	polycistron-CDS	+
31	198299	262814	polycistron-CDS_193	polycistron-CDS	-
31	279659	305233	polycistron-CDS_194	polycistron-CDS	+
31	306016	306522	polycistron-CDS_195	polycistron-CDS	-
31	330457	442020	polycistron-CDS_196	polycistron-CDS	+
31	454675	487135	polycistron-CDS_197	polycistron-CDS	-
31	518744	777037	polycistron-CDS_198	polycistron-CDS	+
31	778230	779315	polycistron-CDS_199	polycistron-CDS	-
31	781258	945757	polycistron-CDS_200	polycistron-CDS	+
32	100823	198961	polycistron-CDS_201	polycistron-CDS	-
32	200519	219176	polycistron-CDS_202	polycistron-CDS	-
32	274765	574090	polycistron-CDS_203	polycistron-CDS	+
32	587299	860498	polycistron-CDS_204	polycistron-CDS	-
32	861235	966470	polycistron-CDS_205	polycistron-CDS	+
33	31331	177326	polycistron-CDS_206	polycistron-CDS	-
33	178538	525843	polycistron-CDS_207	polycistron-CDS	+
33	526130	534153	polycistron-CDS_208	polycistron-CDS	-
33	540053	562428	polycistron-CDS_209	polycistron-CDS	+
33	563918	565687	polycistron-CDS_210	polycistron-CDS	+
33	567628	1037779	polycistron-CDS_211	polycistron-CDS	+
34	2307	40882	polycistron-CDS_212	polycistron-CDS	-
34	43491	101423	polycistron-CDS_213	polycistron-CDS	-
34	219942	225452	polycistron-CDS_214	polycistron-CDS	+
34	240512	310033	polycistron-CDS_215	polycistron-CDS	-
34	324939	539245	polycistron-CDS_216	polycistron-CDS	-
34	623677	895180	polycistron-CDS_217	polycistron-CDS	+
34	902803	909033	polycistron-CDS_218	polycistron-CDS	+
34	912592	1019216	polycistron-CDS_219	polycistron-CDS	-
34	1026565	1065662	polycistron-CDS_220	polycistron-CDS	+
35	1460	337652	polycistron-CDS_221	polycistron-CDS	-
35	349421	561759	polycistron-CDS_222	polycistron-CDS	+
35	562170	562682	polycistron-CDS_223	polycistron-CDS	-
35	563114	624527	polycistron-CDS_224	polycistron-CDS	+
35	625238	649205	polycistron-CDS_225	polycistron-CDS	+
35	649701	660379	polycistron-CDS_226	polycistron-CDS	-
35	662969	894861	polycistron-CDS_227	polycistron-CDS	+
35	897996	1112303	polycistron-CDS_228	polycistron-CDS	-
35	1114050	1130987	polycistron-CDS_229	polycistron-CDS	+
35	1137248	1185502	polycistron-CDS_230	polycistron-CDS	+
36	103	236818	polycistron-CDS_231	polycistron-CDS	-
36	261194	383052	polycistron-CDS_232	polycistron-CDS	+
36	387060	457181	polycistron-CDS_233	polycistron-CDS	-
36	462281	468441	polycistron-CDS_234	polycistron-CDS	+
36	470942	620322	polycistron-CDS_235	polycistron-CDS	-
36	622569	820491	polycistron-CDS_236	polycistron-CDS	+
36	820958	942431	polycistron-CDS_237	polycistron-CDS	-
36	945322	945540	polycistron-CDS_238	polycistron-CDS	+
36	945889	1151260	polycistron-CDS_239	polycistron-CDS	-
36	1152622	1178466	polycistron-CDS_240	polycistron-CDS	+
37	1391	52112	polycistron-CDS_241	polycistron-CDS	-
37	52570	53058	polycistron-CDS_242	polycistron-CDS	+
37	55821	82050	polycistron-CDS_243	polycistron-CDS	-
37	84530	228433	polycistron-CDS_244	polycistron-CDS	+
37	230436	233375	polycistron-CDS_245	polycistron-CDS	-
37	239549	503973	polycistron-CDS_246	polycistron-CDS	+
37	505637	506017	polycistron-CDS_247	polycistron-CDS	-
37	509120	691121	polycistron-CDS_248	polycistron-CDS	+
37	691351	777404	polycistron-CDS_249	polycistron-CDS	-
37	781568	871311	polycistron-CDS_250	polycistron-CDS	-
37	871454	909069	polycistron-CDS_251	polycistron-CDS	+
37	910850	1010757	polycistron-CDS_252	polycistron-CDS	+
37	1012011	1207167	polycistron-CDS_253	polycistron-CDS	-
37	1265318	1286801	polycistron-CDS_254	polycistron-CDS	+
37	1291226	1325157	polycistron-CDS_255	polycistron-CDS	+
37	1335300	1335791	polycistron-CDS_256	polycistron-CDS	-
37	1336782	1355692	polycistron-CDS_257	polycistron-CDS	+
38	1346	63898	polycistron-CDS_258	polycistron-CDS	-
38	67202	213251	polycistron-CDS_259	polycistron-CDS	+
38	214017	214679	polycistron-CDS_260	polycistron-CDS	-
38	216447	226050	polycistron-CDS_261	polycistron-CDS	+
38	227039	227905	polycistron-CDS_262	polycistron-CDS	-
38	228854	229948	polycistron-CDS_263	polycistron-CDS	-
38	230226	405983	polycistron-CDS_264	polycistron-CDS	+
38	406386	417430	polycistron-CDS_265	polycistron-CDS	-
38	421059	437759	polycistron-CDS_266	polycistron-CDS	+
38	439022	450187	polycistron-CDS_267	polycistron-CDS	-
38	455483	459577	polycistron-CDS_268	polycistron-CDS	+
38	460008	460442	polycistron-CDS_269	polycistron-CDS	-
38	461594	469466	polycistron-CDS_270	polycistron-CDS	+
38	469956	506172	polycistron-CDS_271	polycistron-CDS	-
38	1049748	1330008	polycistron-CDS_272	polycistron-CDS	+
39	33744	151371	polycistron-CDS_273	polycistron-CDS	-
39	152674	380494	polycistron-CDS_274	polycistron-CDS	+
39	388628	480685	polycistron-CDS_275	polycistron-CDS	-
39	486192	654928	polycistron-CDS_276	polycistron-CDS	+
39	661547	877722	polycistron-CDS_277	polycistron-CDS	-
39	883251	1029396	polycistron-CDS_278	polycistron-CDS	-
39	1032837	1075462	polycistron-CDS_279	polycistron-CDS	+
39	1077890	1185803	polycistron-CDS_280	polycistron-CDS	-
39	1187940	1189198	polycistron-CDS_281	polycistron-CDS	-
39	1308477	1410600	polycistron-CDS_282	polycistron-CDS	+
39	1411981	1453517	polycistron-CDS_283	polycistron-CDS	+
39	1455564	1555828	polycistron-CDS_284	polycistron-CDS	+
39	1557115	1753353	polycistron-CDS_285	polycistron-CDS	-
39	1762476	1852491	polycistron-CDS_286	polycistron-CDS	+
4	663	91063	polycistron-CDS_287	polycistron-CDS	-
4	93756	110555	polycistron-CDS_288	polycistron-CDS	-
4	112593	123986	polycistron-CDS_289	polycistron-CDS	-
4	124826	199216	polycistron-CDS_290	polycistron-CDS	-
40	35100	40620	polycistron-CDS_291	polycistron-CDS	-
40	44590	50382	polycistron-CDS_292	polycistron-CDS	+
40	55610	441961	polycistron-CDS_293	polycistron-CDS	-
40	445214	635152	polycistron-CDS_294	polycistron-CDS	+
40	640361	721113	polycistron-CDS_295	polycistron-CDS	-
40	787050	808531	polycistron-CDS_296	polycistron-CDS	+
40	811378	921456	polycistron-CDS_297	polycistron-CDS	+
40	922281	940675	polycistron-CDS_298	polycistron-CDS	-
40	943175	1145362	polycistron-CDS_299	polycistron-CDS	+
40	1146423	1181813	polycistron-CDS_300	polycistron-CDS	-
40	1182499	1280903	polycistron-CDS_301	polycistron-CDS	+
40	1281221	1308124	polycistron-CDS_302	polycistron-CDS	-
40	1311763	1319926	polycistron-CDS_303	polycistron-CDS	+
40	1324179	1336502	polycistron-CDS_304	polycistron-CDS	-
40	1337152	1365596	polycistron-CDS_305	polycistron-CDS	+
40	1369569	1413348	polycistron-CDS_306	polycistron-CDS	-
40	1416424	1474036	polycistron-CDS_307	polycistron-CDS	+
40	1475913	1487286	polycistron-CDS_308	polycistron-CDS	-
40	1488235	1499180	polycistron-CDS_309	polycistron-CDS	+
40	1505442	1560119	polycistron-CDS_310	polycistron-CDS	-
40	1560959	1561666	polycistron-CDS_311	polycistron-CDS	+
40	1561962	1582508	polycistron-CDS_312	polycistron-CDS	-
40	1584191	1601313	polycistron-CDS_313	polycistron-CDS	+
40	1605283	1616033	polycistron-CDS_314	polycistron-CDS	-
40	1618934	1648331	polycistron-CDS_315	polycistron-CDS	+
40	1652343	1703679	polycistron-CDS_316	polycistron-CDS	-
40	1703993	1723165	polycistron-CDS_317	polycistron-CDS	+
40	1723267	1723878	polycistron-CDS_318	polycistron-CDS	-
40	1724123	1735953	polycistron-CDS_319	polycistron-CDS	+
40	1736502	1909057	polycistron-CDS_320	polycistron-CDS	-
41	7990	54831	polycistron-CDS_321	polycistron-CDS	-
41	55923	80858	polycistron-CDS_322	polycistron-CDS	-
41	82022	255945	polycistron-CDS_323	polycistron-CDS	+
41	258641	269718	polycistron-CDS_324	polycistron-CDS	-
41	276891	296784	polycistron-CDS_325	polycistron-CDS	+
41	304620	305183	polycistron-CDS_326	polycistron-CDS	-
41	305283	321121	polycistron-CDS_327	polycistron-CDS	+
41	321336	324695	polycistron-CDS_328	polycistron-CDS	-
41	326541	326936	polycistron-CDS_329	polycistron-CDS	+
41	327488	368690	polycistron-CDS_330	polycistron-CDS	-
41	372167	383794	polycistron-CDS_331	polycistron-CDS	+
41	385159	401021	polycistron-CDS_332	polycistron-CDS	-
41	401124	423600	polycistron-CDS_333	polycistron-CDS	+
41	425952	440408	polycistron-CDS_334	polycistron-CDS	-
41	441451	471532	polycistron-CDS_335	polycistron-CDS	+
41	471993	524288	polycistron-CDS_336	polycistron-CDS	-
41	525693	526175	polycistron-CDS_337	polycistron-CDS	+
41	526467	593162	polycistron-CDS_338	polycistron-CDS	-
41	594424	594840	polycistron-CDS_339	polycistron-CDS	-
41	597366	616879	polycistron-CDS_340	polycistron-CDS	+
41	617478	617801	polycistron-CDS_341	polycistron-CDS	-
41	617939	623863	polycistron-CDS_342	polycistron-CDS	+
41	627234	629335	polycistron-CDS_343	polycistron-CDS	-
41	632190	640295	polycistron-CDS_344	polycistron-CDS	+
41	642765	650505	polycistron-CDS_345	polycistron-CDS	-
41	653971	659702	polycistron-CDS_346	polycistron-CDS	+
41	660264	660815	polycistron-CDS_347	polycistron-CDS	-
41	662260	693775	polycistron-CDS_348	polycistron-CDS	+
41	696583	698962	polycistron-CDS_349	polycistron-CDS	-
41	704282	713183	polycistron-CDS_350	polycistron-CDS	+
41	715987	726501	polycistron-CDS_351	polycistron-CDS	-
41	729363	737758	polycistron-CDS_352	polycistron-CDS	+
41	741516	756041	polycistron-CDS_353	polycistron-CDS	-
41	761364	769780	polycistron-CDS_354	polycistron-CDS	+
41	958918	995832	polycistron-CDS_355	polycistron-CDS	-
41	999574	1006971	polycistron-CDS_356	polycistron-CDS	+
41	1008736	1009158	polycistron-CDS_357	polycistron-CDS	-
41	1009469	1027472	polycistron-CDS_358	polycistron-CDS	+
41	1030524	1066488	polycistron-CDS_359	polycistron-CDS	-
41	1069351	1078119	polycistron-CDS_360	polycistron-CDS	+
41	1085297	1153631	polycistron-CDS_361	polycistron-CDS	-
41	1156136	1176004	polycistron-CDS_362	polycistron-CDS	+
41	1179847	1192370	polycistron-CDS_363	polycistron-CDS	-
41	1195219	1218003	polycistron-CDS_364	polycistron-CDS	+
41	1222181	1222996	polycistron-CDS_365	polycistron-CDS	-
41	1224426	1225127	polycistron-CDS_366	polycistron-CDS	+
41	1225625	1253659	polycistron-CDS_367	polycistron-CDS	-
41	1256520	1262420	polycistron-CDS_368	polycistron-CDS	+
41	1266495	1287718	polycistron-CDS_369	polycistron-CDS	-
41	1289624	1300713	polycistron-CDS_370	polycistron-CDS	+
41	1306323	1306751	polycistron-CDS_371	polycistron-CDS	-
41	1311887	1314205	polycistron-CDS_372	polycistron-CDS	+
41	1317290	1317694	polycistron-CDS_373	polycistron-CDS	-
41	1318300	1329137	polycistron-CDS_374	polycistron-CDS	+
41	1329554	1368555	polycistron-CDS_375	polycistron-CDS	-
41	1371413	1372261	polycistron-CDS_376	polycistron-CDS	+
41	1376456	1381990	polycistron-CDS_377	polycistron-CDS	-
41	1384861	1434480	polycistron-CDS_378	polycistron-CDS	+
41	1435637	1448091	polycistron-CDS_379	polycistron-CDS	-
41	1450965	1475404	polycistron-CDS_380	polycistron-CDS	+
41	1475535	1496156	polycistron-CDS_381	polycistron-CDS	-
41	1497068	1505678	polycistron-CDS_382	polycistron-CDS	+
41	1506616	1518868	polycistron-CDS_383	polycistron-CDS	-
41	1521722	1524263	polycistron-CDS_384	polycistron-CDS	+
41	1524819	1526106	polycistron-CDS_385	polycistron-CDS	-
41	1527883	1535465	polycistron-CDS_386	polycistron-CDS	+
41	1539560	1570983	polycistron-CDS_387	polycistron-CDS	-
41	1572588	1580315	polycistron-CDS_388	polycistron-CDS	+
41	1585912	1592913	polycistron-CDS_389	polycistron-CDS	-
41	1594245	1631767	polycistron-CDS_390	polycistron-CDS	+
41	1635753	1667842	polycistron-CDS_391	polycistron-CDS	-
41	1671336	1697490	polycistron-CDS_392	polycistron-CDS	+
41	1698259	1718350	polycistron-CDS_393	polycistron-CDS	-
41	1726380	1751668	polycistron-CDS_394	polycistron-CDS	+
41	1752562	1793869	polycistron-CDS_395	polycistron-CDS	-
41	1796725	1834969	polycistron-CDS_396	polycistron-CDS	+
41	1835719	1836393	polycistron-CDS_397	polycistron-CDS	-
41	1836411	1842221	polycistron-CDS_398	polycistron-CDS	+
41	1850192	1862763	polycistron-CDS_399	polycistron-CDS	-
41	1865636	1867030	polycistron-CDS_400	polycistron-CDS	+
41	1868307	1868855	polycistron-CDS_401	polycistron-CDS	-
41	1870641	1871216	polycistron-CDS_402	polycistron-CDS	+
41	1878236	1925877	polycistron-CDS_403	polycistron-CDS	-
41	1931470	1984371	polycistron-CDS_404	polycistron-CDS	+
41	1987328	2058209	polycistron-CDS_405	polycistron-CDS	-
41	2059296	2069392	polycistron-CDS_406	polycistron-CDS	+
41	2070123	2152710	polycistron-CDS_407	polycistron-CDS	-
41	2154485	2169297	polycistron-CDS_408	polycistron-CDS	+
41	2173505	2320244	polycistron-CDS_409	polycistron-CDS	-
41	2320534	2332647	polycistron-CDS_410	polycistron-CDS	+
41	2334792	2360044	polycistron-CDS_411	polycistron-CDS	+
5	7523	8410	polycistron-CDS_412	polycistron-CDS	-
5	9500	14384	polycistron-CDS_413	polycistron-CDS	+
5	17680	177114	polycistron-CDS_414	polycistron-CDS	-
5	179516	201879	polycistron-CDS_415	polycistron-CDS	+
6	103	164086	polycistron-CDS_416	polycistron-CDS	-
6	174691	202695	polycistron-CDS_417	polycistron-CDS	+
6	202920	343968	polycistron-CDS_418	polycistron-CDS	-
6	347344	388046	polycistron-CDS_419	polycistron-CDS	+
7	1798	114401	polycistron-CDS_420	polycistron-CDS	-
7	115764	116216	polycistron-CDS_421	polycistron-CDS	+
7	117093	134190	polycistron-CDS_422	polycistron-CDS	-
7	135646	357136	polycistron-CDS_423	polycistron-CDS	+
8	1753	4884	polycistron-CDS_424	polycistron-CDS	-
8	5402	6046	polycistron-CDS_425	polycistron-CDS	+
8	8487	27954	polycistron-CDS_426	polycistron-CDS	-
8	29360	100801	polycistron-CDS_427	polycistron-CDS	+
8	100946	198072	polycistron-CDS_428	polycistron-CDS	-
8	199313	212154	polycistron-CDS_429	polycistron-CDS	+
8	221023	335777	polycistron-CDS_430	polycistron-CDS	-
8	339970	344211	polycistron-CDS_431	polycistron-CDS	+
8	356083	360854	polycistron-CDS_432	polycistron-CDS	-
8	361400	382722	polycistron-CDS_433	polycistron-CDS	+
8	383429	391932	polycistron-CDS_434	polycistron-CDS	-
9	30121	136274	polycistron-CDS_435	polycistron-CDS	-
9	137523	388364	polycistron-CDS_436	polycistron-CDS	+
9	390847	391293	polycistron-CDS_437	polycistron-CDS	-
9	414526	417771	polycistron-CDS_438	polycistron-CDS	+
9	423136	430528	polycistron-CDS_439	polycistron-CDS	-
9	439745	506695	polycistron-CDS_440	polycistron-CDS	+
10	65338	65748	dSSR_1	dSSR	.
10	465155	465891	dSSR_2	dSSR	.
11	125800	128191	dSSR_3	dSSR	.
11	372267	382811	dSSR_5	dSSR	.
12	99080	99711	dSSR_6	dSSR	.
12	461908	465981	dSSR_8	dSSR	.
13	244473	244962	dSSR_9	dSSR	.
13	407663	416901	dSSR_10	dSSR	.
14	112639	121052	dSSR_11	dSSR	.
14	423092	428870	dSSR_12	dSSR	.
14	567882	571734	dSSR_13	dSSR	.
15	55821	56527	dSSR_14	dSSR	.
15	116315	116877	dSSR_15	dSSR	.
16	64853	66545	dSSR_17	dSSR	.
16	126588	126974	dSSR_18	dSSR	.
16	551170	553396	dSSR_19	dSSR	.
17	372115	402018	dSSR_20	dSSR	.
17	541654	543040	dSSR_22	dSSR	.
18	180023	189334	dSSR_23	dSSR	.
18	348182	353551	dSSR_24	dSSR	.
18	388746	392789	dSSR_25	dSSR	.
18	426819	430703	dSSR_26	dSSR	.
18	453652	456033	dSSR_27	dSSR	.
18	504310	506093	dSSR_28	dSSR	.
18	568388	570901	dSSR_29	dSSR	.
18	588626	588854	dSSR_30	dSSR	.
18	640982	641558	dSSR_31	dSSR	.
19	4026	4514	dSSR_32	dSSR	.
19	395195	395635	dSSR_33	dSSR	.
19	413688	416431	dSSR_34	dSSR	.
19	523085	526288	dSSR_35	dSSR	.
19	568476	570726	dSSR_36	dSSR	.
2	90160	91745	dSSR_37	dSSR	.
20	116510	118181	dSSR_38	dSSR	.
20	457143	460869	dSSR_39	dSSR	.
20	613810	615353	dSSR_40	dSSR	.
20	637206	642617	dSSR_41	dSSR	.
21	12184	13232	dSSR_42	dSSR	.
21	82053	89521	dSSR_43	dSSR	.
21	286906	289021	dSSR_44	dSSR	.
21	533032	542130	dSSR_45	dSSR	.
22	36950	116052	dSSR_46	dSSR	.
22	474329	474727	dSSR_50	dSSR	.
23	56787	56950	dSSR_51	dSSR	.
23	150598	156456	dSSR_53	dSSR	.
23	411853	412514	dSSR_54	dSSR	.
23	515722	521618	dSSR_55	dSSR	.
23	568403	572119	dSSR_56	dSSR	.
24	287962	288826	dSSR_57	dSSR	.
24	301989	302904	dSSR_58	dSSR	.
24	663239	664641	dSSR_59	dSSR	.
24	680525	682839	dSSR_60	dSSR	.
25	111270	113315	dSSR_61	dSSR	.
25	287830	302929	dSSR_62	dSSR	.
26	69896	74043	dSSR_63	dSSR	.
26	370653	380961	dSSR_65	dSSR	.
26	730953	731715	dSSR_66	dSSR	.
27	385376	385812	dSSR_68	dSSR	.
27	541484	541588	dSSR_69	dSSR	.
28	40878	41552	dSSR_70	dSSR	.
28	315560	316281	dSSR_71	dSSR	.
28	399194	400943	dSSR_72	dSSR	.
28	464294	467104	dSSR_73	dSSR	.
28	608316	608474	dSSR_74	dSSR	.
28	628320	635848	dSSR_75	dSSR	.
29	64368	69731	dSSR_76	dSSR	.
29	91031	98453	dSSR_77	dSSR	.
29	629629	640754	dSSR_78	dSSR	.
3	46816	49562	dSSR_79	dSSR	.
30	60016	61860	dSSR_80	dSSR	.
30	247321	248447	dSSR_81	dSSR	.
30	508994	514036	dSSR_82	dSSR	.
30	751927	756295	dSSR_83	dSSR	.
30	782624	783694	dSSR_84	dSSR	.
31	48515	51827	dSSR_85	dSSR	.
31	104538	109619	dSSR_86	dSSR	.
31	262815	279658	dSSR_87	dSSR	.
31	306523	330456	dSSR_88	dSSR	.
31	779316	781257	dSSR_90	dSSR	.
32	219177	274764	dSSR_91	dSSR	.
32	860499	861234	dSSR_92	dSSR	.
33	177327	178537	dSSR_93	dSSR	.
34	101424	219941	dSSR_95	dSSR	.
34	539246	623676	dSSR_97	dSSR	.
34	1019217	1026564	dSSR_101	dSSR	.
35	337653	349420	dSSR_102	dSSR	.
35	562683	563113	dSSR_103	dSSR	.
35	660380	662968	dSSR_104	dSSR	.
35	1112304	1114049	dSSR_105	dSSR	.
36	236819	261193	dSSR_106	dSSR	.
36	620323	622568	dSSR_108	dSSR	.
36	942432	945321	dSSR_109	dSSR	.
36	1151261	1152621	dSSR_110	dSSR	.
37	52113	52569	dSSR_111	dSSR	.
37	82051	84529	dSSR_112	dSSR	.
37	506018	509119	dSSR_114	dSSR	.
37	871312	871453	dSSR_117	dSSR	.
37	1207168	1265317	dSSR_118	dSSR	.
37	1335792	1336781	dSSR_119	dSSR	.
38	63899	67201	dSSR_120	dSSR	.
38	214680	216446	dSSR_121	dSSR	.
38	229949	230225	dSSR_122	dSSR	.
38	417431	421058	dSSR_123	dSSR	.
38	450188	455482	dSSR_124	dSSR	.
38	460443	461593	dSSR_125	dSSR	.
38	506173	1049747	dSSR_126	dSSR	.
39	151372	152673	dSSR_127	dSSR	.
39	480686	486191	dSSR_128	dSSR	.
39	1029397	1032836	dSSR_130	dSSR	.
39	1753354	1762475	dSSR_132	dSSR	.
40	40621	44589	dSSR_134	dSSR	.
40	441962	445213	dSSR_135	dSSR	.
40	721114	787049	dSSR_136	dSSR	.
40	940676	943174	dSSR_137	dSSR	.
40	1181814	1182498	dSSR_138	dSSR	.
40	1308125	1311762	dSSR_139	dSSR	.
40	1336503	1337151	dSSR_140	dSSR	.
40	1413349	1416423	dSSR_141	dSSR	.
40	1487287	1488234	dSSR_142	dSSR	.
40	1560120	1560958	dSSR_143	dSSR	.
40	1582509	1584190	dSSR_144	dSSR	.
40	1616034	1618933	dSSR_145	dSSR	.
40	1703680	1703992	dSSR_146	dSSR	.
40	1723879	1724122	dSSR_147	dSSR	.
41	80859	82021	dSSR_148	dSSR	.
41	269719	276890	dSSR_149	dSSR	.
41	305184	305282	dSSR_150	dSSR	.
41	324696	326540	dSSR_151	dSSR	.
41	368691	372166	dSSR_152	dSSR	.
41	401022	401123	dSSR_153	dSSR	.
41	440409	441450	dSSR_154	dSSR	.
41	524289	525692	dSSR_155	dSSR	.
41	594841	597365	dSSR_157	dSSR	.
41	617802	617938	dSSR_158	dSSR	.
41	629336	632189	dSSR_159	dSSR	.
41	650506	653970	dSSR_160	dSSR	.
41	660816	662259	dSSR_161	dSSR	.
41	698963	704281	dSSR_162	dSSR	.
41	726502	729362	dSSR_163	dSSR	.
41	756042	761363	dSSR_164	dSSR	.
41	995833	999573	dSSR_166	dSSR	.
41	1009159	1009468	dSSR_167	dSSR	.
41	1066489	1069350	dSSR_168	dSSR	.
41	1153632	1156135	dSSR_169	dSSR	.
41	1192371	1195218	dSSR_170	dSSR	.
41	1222997	1224425	dSSR_171	dSSR	.
41	1253660	1256519	dSSR_172	dSSR	.
41	1287719	1289623	dSSR_173	dSSR	.
41	1306752	1311886	dSSR_174	dSSR	.
41	1317695	1318299	dSSR_175	dSSR	.
41	1368556	1371412	dSSR_176	dSSR	.
41	1381991	1384860	dSSR_177	dSSR	.
41	1448092	1450964	dSSR_178	dSSR	.
41	1496157	1497067	dSSR_179	dSSR	.
41	1518869	1521721	dSSR_180	dSSR	.
41	1526107	1527882	dSSR_181	dSSR	.
41	1570984	1572587	dSSR_182	dSSR	.
41	1592914	1594244	dSSR_183	dSSR	.
41	1667843	1671335	dSSR_184	dSSR	.
41	1718351	1726379	dSSR_185	dSSR	.
41	1793870	1796724	dSSR_186	dSSR	.
41	1836394	1836410	dSSR_187	dSSR	.
41	1862764	1865635	dSSR_188	dSSR	.
41	1868856	1870640	dSSR_189	dSSR	.
41	1925878	1931469	dSSR_190	dSSR	.
41	2058210	2059295	dSSR_191	dSSR	.
41	2152711	2154484	dSSR_192	dSSR	.
41	2320245	2320533	dSSR_193	dSSR	.
5	8411	9499	dSSR_194	dSSR	.
5	177115	179515	dSSR_195	dSSR	.
6	164087	174690	dSSR_196	dSSR	.
6	343969	347343	dSSR_197	dSSR	.
7	114402	115763	dSSR_198	dSSR	.
7	134191	135645	dSSR_199	dSSR	.
8	4885	5401	dSSR_200	dSSR	.
8	27955	29359	dSSR_201	dSSR	.
8	335778	339969	dSSR_203	dSSR	.
8	360855	361399	dSSR_204	dSSR	.
9	136275	137522	dSSR_205	dSSR	.
9	391294	414525	dSSR_206	dSSR	.
12	222665	222731	TcCLB.505943.120	rRNA	-
15	394852	394961	TcCLB.509455.150	rRNA	+
15	395301	395410	TcCLB.509455.160	rRNA	+
15	396211	396320	TcCLB.509455.170	rRNA	+
15	397914	398023	TcCLB.507553.10	rRNA	+
15	398363	398472	TcCLB.507553.20	rRNA	+
39	660482	661380	TcCLB.504153.50	rRNA	-
9	508401	508633	TcCLB.508653.20	rRNA	+
9	509492	509533	TcCLB.508653.10	rRNA	+
22	329461	329521	TcCLB.504427.235	snRNA	+
22	330859	331001	TcCLB.504427.244	snRNA	+
23	66261	66400	TcCLB.511191.39	snRNA	-
34	310655	310734	TcCLB.503865.12	snRNA	-
37	238548	238597	TcCLB.506251.76	snRNA	-
37	1326005	1326144	TcCLB.503639.40	snRNA	+
4	92598	92707	TcCLB.510105.65	snRNA	-
6	165074	165213	TcCLB.506529.570	snRNA	+
10	231841	231914	TcCLB.510987.10	snoRNA	+
10	232692	232776	TcCLB.510987.20	snoRNA	+
10	345045	345113	TcCLB.508781.15	snoRNA	-
16	247470	247538	TcCLB.508439.33	snoRNA	+
16	247588	247679	TcCLB.508439.36	snoRNA	+
16	248040	248107	TcCLB.508439.50	snoRNA	+
16	248224	248292	TcCLB.508439.60	snoRNA	+
16	248767	248834	TcCLB.510283.13	snoRNA	+
16	248945	249013	TcCLB.510283.16	snoRNA	+
16	249063	249154	TcCLB.510283.19	snoRNA	+
16	249515	249582	TcCLB.510283.23	snoRNA	+
16	249687	249755	TcCLB.510283.26	snoRNA	+
16	249805	249896	TcCLB.510283.29	snoRNA	+
16	250257	250324	TcCLB.510283.35	snoRNA	+
16	251709	251770	TcCLB.510283.43	snoRNA	+
16	251806	251889	TcCLB.510283.46	snoRNA	+
16	251942	252038	TcCLB.510283.49	snoRNA	+
17	320788	320875	TcCLB.511311.45	snoRNA	-
17	414145	414235	TcCLB.506519.85	snoRNA	+
22	35090	35165	TcCLB.509871.90	snoRNA	-
22	179806	179885	TcCLB.506375.25	snoRNA	+
22	179937	180012	TcCLB.506375.30	snoRNA	+
24	230552	230615	TcCLB.511677.30	snoRNA	-
24	665752	665842	TcCLB.506409.250	snoRNA	+
24	665880	665943	TcCLB.506409.260	snoRNA	+
25	260888	260951	TcCLB.507275.58	snoRNA	-
25	260989	261078	TcCLB.507275.54	snoRNA	-
25	674666	674725	TcCLB.508559.25	snoRNA	+
26	765754	765826	TcCLB.506183.100	snoRNA	+
27	435478	435547	TcCLB.506779.172	snoRNA	+
27	435597	435673	TcCLB.506779.174	snoRNA	+
27	435714	435801	TcCLB.506779.176	snoRNA	+
27	436090	436156	TcCLB.506779.178	snoRNA	+
27	439465	439534	TcCLB.506779.182	snoRNA	+
27	439584	439660	TcCLB.506779.184	snoRNA	+
27	439701	439788	TcCLB.506779.186	snoRNA	+
27	440077	440143	TcCLB.506779.188	snoRNA	+
27	440163	440238	TcCLB.506779.192	snoRNA	+
27	765586	765655	TcCLB.511701.20	snoRNA	+
27	765705	765781	TcCLB.511701.30	snoRNA	+
27	765822	765909	TcCLB.511701.40	snoRNA	+
27	769270	769339	TcCLB.511703.20	snoRNA	+
27	769389	769465	TcCLB.511703.30	snoRNA	+
27	769506	769592	TcCLB.511703.40	snoRNA	+
27	791262	791348	TcCLB.507559.105	snoRNA	+
27	794764	794833	TcCLB.507559.130	snoRNA	+
27	794883	794959	TcCLB.507559.140	snoRNA	+
27	795000	795086	TcCLB.507559.150	snoRNA	+
28	102354	102432	TcCLB.508383.20	snoRNA	+
28	102520	102618	TcCLB.508383.30	snoRNA	+
28	102674	102748	TcCLB.508383.40	snoRNA	+
28	102810	102889	TcCLB.508383.50	snoRNA	+
28	102948	103016	TcCLB.508383.60	snoRNA	+
28	103149	103220	TcCLB.508383.70	snoRNA	+
28	103246	103324	TcCLB.508383.80	snoRNA	+
28	103408	103504	TcCLB.508383.90	snoRNA	+
28	103560	103634	TcCLB.508383.100	snoRNA	+
28	103696	103775	TcCLB.508383.110	snoRNA	+
28	103844	103912	TcCLB.508383.120	snoRNA	+
28	104045	104116	TcCLB.508383.130	snoRNA	+
28	104142	104220	TcCLB.508383.140	snoRNA	+
28	104308	104406	TcCLB.508383.150	snoRNA	+
28	104462	104536	TcCLB.508383.160	snoRNA	+
28	104598	104677	TcCLB.508383.170	snoRNA	+
28	104786	104854	TcCLB.508385.1	snoRNA	+
28	104923	104991	TcCLB.508385.2	snoRNA	+
28	105124	105195	TcCLB.508385.3	snoRNA	+
28	105221	105299	TcCLB.508385.4	snoRNA	+
28	105387	105485	TcCLB.508385.5	snoRNA	+
28	105541	105615	TcCLB.508385.6	snoRNA	+
28	105677	105756	TcCLB.508385.7	snoRNA	+
28	105815	105883	TcCLB.508385.8	snoRNA	+
28	106016	106087	TcCLB.508385.9	snoRNA	+
28	106113	106191	TcCLB.508385.11	snoRNA	+
28	106279	106377	TcCLB.508385.12	snoRNA	+
28	106433	106503	TcCLB.508385.13	snoRNA	+
29	89598	89661	TcCLB.509699.260	snoRNA	-
29	89699	89789	TcCLB.509699.270	snoRNA	-
29	433026	433092	TcCLB.507747.185	snoRNA	-
29	433130	433220	TcCLB.507747.190	snoRNA	-
30	769569	769633	TcCLB.508831.230	snoRNA	+
31	487744	487819	TcCLB.507719.20	snoRNA	-
31	487871	487950	TcCLB.507719.10	snoRNA	-
32	199707	199794	TcCLB.504935.50	snoRNA	-
32	199835	199911	TcCLB.504935.40	snoRNA	-
32	199961	200030	TcCLB.504935.30	snoRNA	-
33	534471	534534	TcCLB.510565.14	snoRNA	-
33	534572	534662	TcCLB.510565.17	snoRNA	-
33	563002	563076	TcCLB.510565.143	snoRNA	+
33	563164	563234	TcCLB.510565.145	snoRNA	+
33	563299	563396	TcCLB.510565.147	snoRNA	+
33	563493	563567	TcCLB.510565.149	snoRNA	+
33	563569	563640	TcCLB.510565.151	snoRNA	+
33	566653	566723	TcCLB.510565.152	snoRNA	+
33	566788	566885	TcCLB.510565.153	snoRNA	+
33	566982	567056	TcCLB.510565.154	snoRNA	+
33	567058	567132	TcCLB.510565.155	snoRNA	+
33	567220	567290	TcCLB.510565.156	snoRNA	+
33	567355	567452	TcCLB.510565.157	snoRNA	+
34	41541	41620	TcCLB.507875.80	snoRNA	-
35	621794	621846	TcCLB.509269.12	snoRNA	+
35	622106	622158	TcCLB.509269.8	snoRNA	+
35	622559	622611	TcCLB.509269.7	snoRNA	+
35	622688	622740	TcCLB.509269.6	snoRNA	+
35	623462	623514	TcCLB.509269.5	snoRNA	+
35	623864	623916	TcCLB.509269.3	snoRNA	+
35	624041	624093	TcCLB.509269.2	snoRNA	+
35	624242	624291	TcCLB.509269.1	snoRNA	+
35	1136583	1136653	TcCLB.508607.20	snoRNA	+
37	909685	909775	TcCLB.507709.18	snoRNA	+
37	909830	909898	TcCLB.507709.17	snoRNA	+
37	909918	909983	TcCLB.507709.16	snoRNA	+
37	910045	910112	TcCLB.507709.15	snoRNA	+
37	910174	910264	TcCLB.507709.14	snoRNA	+
37	910319	910387	TcCLB.507709.13	snoRNA	+
37	910407	910472	TcCLB.507709.12	snoRNA	+
37	910534	910601	TcCLB.507709.11	snoRNA	+
37	1287089	1287161	TcCLB.503637.40	snoRNA	+
37	1287253	1287309	TcCLB.503637.50	snoRNA	+
37	1287333	1287422	TcCLB.503637.60	snoRNA	+
37	1290638	1290727	TcCLB.510181.180	snoRNA	+
37	1290776	1290837	TcCLB.510181.170	snoRNA	+
37	1290870	1290942	TcCLB.510181.160	snoRNA	+
38	228224	228287	TcCLB.508537.15	snoRNA	-
38	228325	228415	TcCLB.508537.25	snoRNA	-
39	1186051	1186130	TcCLB.506147.19	snoRNA	-
39	1186253	1186348	TcCLB.506147.18	snoRNA	-
39	1186405	1186479	TcCLB.506147.17	snoRNA	-
39	1186553	1186649	TcCLB.506147.16	snoRNA	-
39	1186687	1186771	TcCLB.506147.15	snoRNA	-
39	1186869	1186977	TcCLB.506147.14	snoRNA	-
39	1187100	1187192	TcCLB.506147.13	snoRNA	-
39	1187216	1187282	TcCLB.506147.12	snoRNA	-
39	1187393	1187463	TcCLB.506147.11	snoRNA	-
39	1187595	1187674	TcCLB.506147.10	snoRNA	-
39	1189356	1189435	TcCLB.507617.190	snoRNA	-
39	1189558	1189653	TcCLB.507617.180	snoRNA	-
39	1189710	1189784	TcCLB.507617.170	snoRNA	-
39	1189859	1189955	TcCLB.507617.160	snoRNA	-
39	1189993	1190077	TcCLB.507617.150	snoRNA	-
39	1190175	1190283	TcCLB.507617.140	snoRNA	-
39	1190406	1190498	TcCLB.507617.130	snoRNA	-
39	1190522	1190588	TcCLB.507617.120	snoRNA	-
39	1190699	1190769	TcCLB.507617.110	snoRNA	-
39	1190903	1190982	TcCLB.507617.100	snoRNA	-
39	1191105	1191200	TcCLB.507617.90	snoRNA	-
39	1191257	1191331	TcCLB.507617.80	snoRNA	-
39	1191406	1191502	TcCLB.507617.70	snoRNA	-
39	1191540	1191624	TcCLB.507617.60	snoRNA	-
39	1191722	1191830	TcCLB.507617.50	snoRNA	-
39	1191953	1192045	TcCLB.507617.40	snoRNA	-
39	1192069	1192135	TcCLB.507617.30	snoRNA	-
39	1192246	1192316	TcCLB.507617.20	snoRNA	-
39	1192450	1192529	TcCLB.507617.10	snoRNA	-
39	1410855	1410928	TcCLB.510739.20	snoRNA	+
39	1411081	1411160	TcCLB.510739.30	snoRNA	+
39	1411193	1411263	TcCLB.510739.40	snoRNA	+
39	1411285	1411396	TcCLB.510739.50	snoRNA	+
39	1411476	1411541	TcCLB.510739.60	snoRNA	+
39	1411621	1411694	TcCLB.510739.70	snoRNA	+
39	1411847	1411892	TcCLB.510739.80	snoRNA	+
39	1454398	1454460	TcCLB.510741.193	snoRNA	+
39	1454491	1454566	TcCLB.510741.196	snoRNA	+
39	1454600	1454687	TcCLB.510741.199	snoRNA	+
39	1454762	1454865	TcCLB.510741.202	snoRNA	+
39	1454937	1455017	TcCLB.510741.205	snoRNA	+
39	1455095	1455157	TcCLB.510741.208	snoRNA	+
39	1455188	1455263	TcCLB.510741.211	snoRNA	+
4	111158	111249	TcCLB.510105.131	snoRNA	-
4	111284	111352	TcCLB.510105.132	snoRNA	-
4	111547	111639	TcCLB.510105.133	snoRNA	-
4	111673	111741	TcCLB.510105.134	snoRNA	-
4	111935	112027	TcCLB.510105.135	snoRNA	-
4	112061	112129	TcCLB.510105.136	snoRNA	-
40	809102	809193	TcCLB.506357.11	snoRNA	+
40	809226	809291	TcCLB.506357.12	snoRNA	+
40	809457	809532	TcCLB.506357.13	snoRNA	+
40	809639	809710	TcCLB.506357.14	snoRNA	+
40	809748	809825	TcCLB.506357.15	snoRNA	+
40	809879	809960	TcCLB.506357.16	snoRNA	+
40	810337	810428	TcCLB.506357.17	snoRNA	+
40	810461	810526	TcCLB.506357.18	snoRNA	+
40	810692	810767	TcCLB.506357.19	snoRNA	+
40	810874	810945	TcCLB.506357.21	snoRNA	+
41	55370	55436	TcCLB.508775.33	snoRNA	-
41	2334122	2334187	TcCLB.510367.30	snoRNA	+
1	297	698	TcCLB.506533.142	CDS	+
1	1716	2030	TcCLB.506533.106	CDS	+
1	3012	3752	TcCLB.506533.70	CDS	+
1	4441	16725	TcCLB.506533.34	CDS	+
1	16827	17216	TcCLB.410961.10	CDS	+
1	19336	19953	TcCLB.463297.10	CDS	+
1	20058	22082	TcCLB.421321.9	CDS	+
1	22682	23365	TcCLB.411427.10	CDS	+
1	25456	26646	TcCLB.411427.30	CDS	+
1	27012	27848	TcCLB.411427.40	CDS	+
1	28443	29138	TcCLB.411427.49	CDS	+
1	29240	30886	TcCLB.448387.9	CDS	+
1	33373	33594	TcCLB.503653.104	CDS	+
1	33953	35131	TcCLB.503653.90	CDS	+
1	35465	36049	TcCLB.503653.70	CDS	+
1	36214	37158	TcCLB.503653.60	CDS	+
1	38546	40531	TcCLB.503653.50	CDS	+
1	42755	43609	TcCLB.503653.30	CDS	+
1	44023	45213	TcCLB.503653.20	CDS	+
1	45959	46267	TcCLB.503653.9	CDS	+
1	46639	47184	TcCLB.510077.40	CDS	+
1	47750	49093	TcCLB.510077.30	CDS	+
1	50840	52834	TcCLB.510077.20	CDS	+
1	53935	64329	TcCLB.507999.10	CDS	+
10	21104	23314	TcCLB.511911.10	CDS	+
10	24687	25391	TcCLB.511911.21	CDS	-
10	25719	28829	TcCLB.511911.30	CDS	-
10	34919	38047	TcCLB.511911.60	CDS	-
10	39847	40119	TcCLB.511911.71	CDS	-
10	41825	42415	TcCLB.511911.81	CDS	-
10	43651	44760	TcCLB.511911.90	CDS	-
10	51018	51716	TcCLB.511911.94	CDS	-
10	52054	53244	TcCLB.511911.98	CDS	-
10	53580	54620	TcCLB.511911.102	CDS	-
10	55123	56985	TcCLB.511911.110	CDS	-
10	57190	58701	TcCLB.511911.120	CDS	-
10	59311	61113	TcCLB.511911.130	CDS	-
10	61310	62791	TcCLB.511911.140	CDS	-
10	63021	63959	TcCLB.511911.150	CDS	-
10	64171	65337	TcCLB.511911.159	CDS	-
10	65749	66558	TcCLB.509245.10	CDS	+
10	66713	67327	TcCLB.509245.20	CDS	+
10	67700	68644	TcCLB.509245.29	CDS	+
10	97683	100502	TcCLB.509247.10	CDS	+
10	101142	102017	TcCLB.509247.20	CDS	+
10	103625	110614	TcCLB.509247.30	CDS	+
10	112626	114923	TcCLB.509247.50	CDS	+
10	115710	116924	TcCLB.509247.60	CDS	+
10	117027	117404	TcCLB.504133.45	CDS	+
10	123661	126429	TcCLB.504133.30	CDS	+
10	127383	128969	TcCLB.504133.15	CDS	+
10	130758	137729	TcCLB.507933.10	CDS	+
10	138712	139359	TcCLB.507933.20	CDS	+
10	139787	140359	TcCLB.507933.29	CDS	+
10	142305	142520	TcCLB.506457.4	CDS	+
10	143511	144938	TcCLB.506457.10	CDS	+
10	145903	146646	TcCLB.506457.20	CDS	+
10	146970	147635	TcCLB.506457.30	CDS	+
10	148710	149405	TcCLB.506457.40	CDS	+
10	150734	153703	TcCLB.506457.50	CDS	+
10	154077	155279	TcCLB.506457.60	CDS	+
10	155658	156533	TcCLB.506457.70	CDS	+
10	156789	159161	TcCLB.506457.80	CDS	+
10	159601	160377	TcCLB.506457.90	CDS	+
10	161061	162596	TcCLB.506457.99	CDS	+
10	163311	165272	TcCLB.506457.110	CDS	+
10	165736	167913	TcCLB.506457.120	CDS	+
10	168365	171127	TcCLB.506457.130	CDS	+
10	171447	172697	TcCLB.506457.140	CDS	+
10	173141	174244	TcCLB.506457.149	CDS	+
10	175187	175588	TcCLB.509967.3	CDS	+
10	175968	176222	TcCLB.509967.7	CDS	+
10	176572	177099	TcCLB.509967.10	CDS	+
10	177380	181174	TcCLB.509967.20	CDS	+
10	181531	183135	TcCLB.509967.30	CDS	+
10	183358	184173	TcCLB.509967.40	CDS	+
10	184622	185329	TcCLB.509967.50	CDS	+
10	185735	186748	TcCLB.509967.60	CDS	+
10	187410	189455	TcCLB.509967.70	CDS	+
10	190538	191575	TcCLB.509967.80	CDS	+
10	192081	194303	TcCLB.509967.90	CDS	+
10	195048	196580	TcCLB.509967.100	CDS	+
10	197109	202346	TcCLB.509967.120	CDS	+
10	202967	203392	TcCLB.509967.140	CDS	+
10	204079	207606	TcCLB.509967.150	CDS	+
10	208135	209562	TcCLB.509967.160	CDS	+
10	210028	210870	TcCLB.509967.170	CDS	+
10	211463	213439	TcCLB.509967.180	CDS	+
10	214709	215329	TcCLB.509967.189	CDS	+
10	215432	216577	TcCLB.426397.9	CDS	+
10	221978	222547	TcCLB.504181.10	CDS	+
10	222882	223313	TcCLB.504181.20	CDS	+
10	223677	224108	TcCLB.504181.30	CDS	+
10	224812	225717	TcCLB.504181.40	CDS	+
10	226715	227329	TcCLB.504181.50	CDS	+
10	228267	228665	TcCLB.508671.10	CDS	+
10	229442	231034	TcCLB.508671.20	CDS	+
10	234843	235976	TcCLB.508673.20	CDS	-
10	252150	255272	TcCLB.511129.40	CDS	-
10	256887	257408	TcCLB.511129.47	CDS	-
10	259015	259629	TcCLB.511129.54	CDS	-
10	260876	261982	TcCLB.511129.60	CDS	-
10	267424	268557	TcCLB.511129.80	CDS	-
10	271127	272920	TcCLB.511131.20	CDS	-
10	273466	278331	TcCLB.511131.30	CDS	-
10	278722	279216	TcCLB.511131.40	CDS	-
10	279424	281217	TcCLB.511131.50	CDS	-
10	281589	283181	TcCLB.511131.60	CDS	-
10	283482	284204	TcCLB.511131.70	CDS	-
10	284992	289785	TcCLB.511131.80	CDS	-
10	291328	293268	TcCLB.511131.89	CDS	-
10	293769	294332	TcCLB.511131.98	CDS	-
10	294693	296273	TcCLB.511133.4	CDS	-
10	296688	297302	TcCLB.511133.10	CDS	-
10	298185	299432	TcCLB.511133.20	CDS	-
10	299861	304378	TcCLB.511133.30	CDS	-
10	305778	309593	TcCLB.503479.70	CDS	-
10	312404	314020	TcCLB.503479.60	CDS	-
10	314527	314805	TcCLB.503479.49	CDS	-
10	317594	321244	TcCLB.503479.40	CDS	-
10	322033	322815	TcCLB.503479.30	CDS	-
10	323942	324535	TcCLB.503479.20	CDS	-
10	325741	326319	TcCLB.503479.10	CDS	-
10	328586	329446	TcCLB.508779.9	CDS	-
10	330048	331289	TcCLB.508779.20	CDS	-
10	332234	332971	TcCLB.508779.30	CDS	-
10	334481	335044	TcCLB.508779.40	CDS	-
10	335397	337319	TcCLB.508779.50	CDS	-
10	337770	338813	TcCLB.508779.70	CDS	-
10	339474	339839	TcCLB.508779.80	CDS	-
10	340808	343264	TcCLB.508779.90	CDS	-
10	344171	344896	TcCLB.508781.10	CDS	-
10	346068	347492	TcCLB.508781.20	CDS	-
10	348205	351639	TcCLB.508781.30	CDS	-
10	352379	353347	TcCLB.508781.40	CDS	-
10	358550	359377	TcCLB.508781.60	CDS	-
10	359604	360599	TcCLB.508781.70	CDS	-
10	361269	362168	TcCLB.508781.80	CDS	-
10	362586	363335	TcCLB.508781.90	CDS	-
10	365135	366430	TcCLB.508781.110	CDS	-
10	366947	367609	TcCLB.508781.120	CDS	-
10	368505	369638	TcCLB.508781.129	CDS	-
10	370818	371684	TcCLB.417797.9	CDS	-
10	371866	373149	TcCLB.511135.10	CDS	-
10	373624	375228	TcCLB.511135.20	CDS	-
10	377235	377687	TcCLB.511135.30	CDS	-
10	378537	378944	TcCLB.511135.40	CDS	-
10	383782	384654	TcCLB.511137.10	CDS	-
10	385361	386440	TcCLB.511137.20	CDS	-
10	386541	388250	TcCLB.508783.10	CDS	-
10	388354	389670	TcCLB.511139.10	CDS	-
10	389887	390408	TcCLB.511139.20	CDS	-
10	390770	391960	TcCLB.511139.30	CDS	-
10	394493	394888	TcCLB.511139.40	CDS	-
10	394991	395617	TcCLB.482471.19	CDS	-
10	397393	397749	TcCLB.482471.10	CDS	-
10	397926	398582	TcCLB.508785.4	CDS	-
10	399125	400192	TcCLB.508785.10	CDS	-
10	405801	407138	TcCLB.511141.10	CDS	-
10	408260	409846	TcCLB.511141.20	CDS	-
10	410798	411166	TcCLB.511141.30	CDS	-
10	412482	412796	TcCLB.511143.6	CDS	-
10	413664	415454	TcCLB.511143.12	CDS	-
10	415947	416321	TcCLB.511143.19	CDS	-
10	416604	417749	TcCLB.511143.30	CDS	-
10	418077	418742	TcCLB.511143.39	CDS	-
10	418847	420838	TcCLB.506869.4	CDS	-
10	421101	422288	TcCLB.506869.10	CDS	-
10	422865	424241	TcCLB.506869.20	CDS	-
10	424536	424991	TcCLB.506869.30	CDS	-
10	426195	426659	TcCLB.506869.34	CDS	-
10	426997	428025	TcCLB.506869.40	CDS	-
10	428472	429002	TcCLB.506869.50	CDS	-
10	429405	430304	TcCLB.506869.54	CDS	-
10	431795	433609	TcCLB.506869.60	CDS	-
10	434300	435103	TcCLB.506869.70	CDS	-
10	435208	435306	TcCLB.508787.5	CDS	-
10	435579	436892	TcCLB.508787.10	CDS	-
10	437291	437707	TcCLB.508787.14	CDS	-
10	438121	441030	TcCLB.508787.20	CDS	-
10	443711	444823	TcCLB.508787.30	CDS	-
10	445277	445933	TcCLB.416883.9	CDS	-
10	446318	446857	TcCLB.416883.18	CDS	-
10	447677	448150	TcCLB.511145.10	CDS	-
10	448393	448794	TcCLB.511145.20	CDS	-
10	449492	449722	TcCLB.511145.24	CDS	-
10	450017	452302	TcCLB.511145.30	CDS	-
10	452551	453669	TcCLB.511145.40	CDS	-
10	453987	454724	TcCLB.511145.43	CDS	-
10	454976	455248	TcCLB.511145.46	CDS	-
10	455491	456954	TcCLB.511145.49	CDS	-
10	457152	457742	TcCLB.511145.50	CDS	-
10	458141	459061	TcCLB.511145.60	CDS	-
10	459413	460699	TcCLB.511145.70	CDS	-
10	461034	462131	TcCLB.511145.80	CDS	-
10	462377	462904	TcCLB.511145.89	CDS	-
10	463538	465154	TcCLB.504229.110	CDS	-
10	465892	468090	TcCLB.504229.100	CDS	+
10	470518	472191	TcCLB.504229.70	CDS	+
10	475904	478021	TcCLB.504229.50	CDS	+
10	480924	481823	TcCLB.504229.44	CDS	+
10	483391	483612	TcCLB.504229.37	CDS	+
10	483871	484755	TcCLB.504229.30	CDS	+
10	485064	487964	TcCLB.504229.20	CDS	+
10	489493	490869	TcCLB.504229.4	CDS	+
10	490971	492362	TcCLB.503441.19	CDS	+
10	493463	496021	TcCLB.503441.10	CDS	+
10	497285	498340	TcCLB.503441.5	CDS	+
11	3146	5656	TcCLB.510307.10	CDS	-
11	5971	7239	TcCLB.510307.19	CDS	-
11	12237	15107	TcCLB.510307.60	CDS	-
11	17076	17579	TcCLB.510307.77	CDS	-
11	17723	18751	TcCLB.510307.94	CDS	-
11	19636	22500	TcCLB.510307.110	CDS	-
11	23298	26060	TcCLB.510307.140	CDS	-
11	27817	30729	TcCLB.510307.180	CDS	-
11	31035	31925	TcCLB.510307.191	CDS	-
11	33867	34904	TcCLB.510307.200	CDS	-
11	37790	39736	TcCLB.510307.210	CDS	-
11	43370	45706	TcCLB.510307.220	CDS	-
11	47909	50074	TcCLB.510307.230	CDS	-
11	52233	55385	TcCLB.510307.240	CDS	-
11	56377	56709	TcCLB.510307.245	CDS	-
11	57773	59968	TcCLB.510307.250	CDS	-
11	61843	65244	TcCLB.510307.284	CDS	-
11	66416	68416	TcCLB.510307.320	CDS	-
11	71676	82139	TcCLB.510307.330	CDS	-
11	83233	83691	TcCLB.510307.352	CDS	-
11	84713	85717	TcCLB.506689.10	CDS	-
11	86798	89728	TcCLB.506689.20	CDS	-
11	91469	94147	TcCLB.416503.10	CDS	-
11	94271	95950	TcCLB.466965.10	CDS	-
11	105002	108127	TcCLB.504887.10	CDS	-
11	108229	111348	TcCLB.507243.9	CDS	-
11	112868	114439	TcCLB.422843.10	CDS	-
11	114542	114991	TcCLB.509349.10	CDS	-
11	115973	117865	TcCLB.509349.20	CDS	-
11	118491	119012	TcCLB.509349.30	CDS	-
11	119534	120751	TcCLB.510171.10	CDS	-
11	124896	125090	TcCLB.508091.10	CDS	-
11	125194	125799	TcCLB.510167.37	CDS	-
11	128192	129100	TcCLB.510167.29	CDS	+
11	129298	130227	TcCLB.510167.20	CDS	+
11	130392	133559	TcCLB.510167.10	CDS	+
11	133807	134310	TcCLB.510167.4	CDS	+
11	134963	137923	TcCLB.506605.229	CDS	+
11	139234	141417	TcCLB.506605.220	CDS	+
11	141741	142313	TcCLB.506605.214	CDS	+
11	142895	144142	TcCLB.506605.210	CDS	+
11	144701	145528	TcCLB.506605.200	CDS	+
11	146093	147367	TcCLB.506605.194	CDS	+
11	147925	150882	TcCLB.506605.190	CDS	+
11	151209	152747	TcCLB.506605.180	CDS	+
11	152771	154510	TcCLB.506605.174	CDS	+
11	155420	156493	TcCLB.506605.170	CDS	+
11	158201	159649	TcCLB.506605.160	CDS	+
11	160120	160674	TcCLB.506605.150	CDS	+
11	161123	162064	TcCLB.506605.139	CDS	+
11	162563	164551	TcCLB.506605.130	CDS	+
11	165121	165723	TcCLB.506605.120	CDS	+
11	166772	169381	TcCLB.506605.100	CDS	+
11	169946	171196	TcCLB.506605.90	CDS	+
11	171635	173131	TcCLB.506605.80	CDS	+
11	174082	178782	TcCLB.506605.70	CDS	+
11	179193	179618	TcCLB.506605.59	CDS	+
11	180142	180696	TcCLB.506605.50	CDS	+
11	181866	184364	TcCLB.506605.40	CDS	+
11	185504	187048	TcCLB.506605.30	CDS	+
11	187919	190942	TcCLB.506605.10	CDS	+
11	193829	194677	TcCLB.504213.140	CDS	+
11	195025	195729	TcCLB.504213.130	CDS	+
11	196601	197461	TcCLB.504213.120	CDS	+
11	198224	200065	TcCLB.504213.110	CDS	+
11	201977	203299	TcCLB.504213.100	CDS	+
11	204632	206830	TcCLB.504213.90	CDS	+
11	209060	211051	TcCLB.504213.80	CDS	+
11	211696	213738	TcCLB.504213.70	CDS	+
11	214213	217419	TcCLB.504213.60	CDS	+
11	217874	219337	TcCLB.504213.50	CDS	+
11	220645	221622	TcCLB.504213.40	CDS	+
11	222326	222793	TcCLB.504213.29	CDS	+
11	223252	225837	TcCLB.504213.20	CDS	+
11	226675	227862	TcCLB.504213.10	CDS	+
11	229087	229800	TcCLB.508089.71	CDS	+
11	230054	230884	TcCLB.508089.60	CDS	+
11	231327	232844	TcCLB.508089.50	CDS	+
11	233197	234723	TcCLB.508089.40	CDS	+
11	235248	236162	TcCLB.508089.30	CDS	+
11	236762	238477	TcCLB.508089.20	CDS	+
11	239192	241345	TcCLB.508089.10	CDS	+
11	243077	244861	TcCLB.508087.20	CDS	+
11	247222	248031	TcCLB.508087.10	CDS	-
11	259860	260501	TcCLB.506661.170	CDS	-
11	261509	262120	TcCLB.506661.160	CDS	-
11	262431	262769	TcCLB.506661.150	CDS	-
11	263511	264971	TcCLB.506661.140	CDS	-
11	265613	267157	TcCLB.506661.130	CDS	-
11	267719	268777	TcCLB.506661.120	CDS	-
11	269295	272528	TcCLB.506661.110	CDS	-
11	272739	273263	TcCLB.506661.100	CDS	-
11	273379	277623	TcCLB.506661.90	CDS	-
11	277883	279061	TcCLB.506661.80	CDS	-
11	279412	280491	TcCLB.506661.70	CDS	-
11	280719	281876	TcCLB.506661.60	CDS	-
11	282104	285094	TcCLB.506661.50	CDS	-
11	285886	286395	TcCLB.506661.40	CDS	-
11	287878	288747	TcCLB.506661.30	CDS	-
11	289509	290348	TcCLB.506661.20	CDS	-
11	292260	293162	TcCLB.506661.10	CDS	-
11	294923	295786	TcCLB.510989.10	CDS	-
11	297141	300941	TcCLB.510989.20	CDS	-
11	301430	302431	TcCLB.510989.30	CDS	-
11	302746	303294	TcCLB.510989.40	CDS	-
11	303578	308509	TcCLB.510989.50	CDS	-
11	309311	311173	TcCLB.510989.60	CDS	-
11	313055	313318	TcCLB.510989.69	CDS	-
11	313421	314383	TcCLB.427247.4	CDS	-
11	315516	317264	TcCLB.427247.10	CDS	-
11	317367	317924	TcCLB.508675.9	CDS	-
11	320324	323680	TcCLB.508675.20	CDS	-
11	324096	324440	TcCLB.508675.29	CDS	-
11	324744	326873	TcCLB.508675.40	CDS	-
11	327218	329521	TcCLB.508675.50	CDS	-
11	329843	331384	TcCLB.508675.60	CDS	-
11	333819	334442	TcCLB.420989.10	CDS	-
11	334901	335941	TcCLB.506659.39	CDS	-
11	336799	337044	TcCLB.506659.35	CDS	-
11	337952	339559	TcCLB.506659.30	CDS	-
11	340691	345190	TcCLB.506659.20	CDS	-
11	347371	350118	TcCLB.506659.10	CDS	-
11	355499	356476	TcCLB.506657.88	CDS	-
11	357354	357854	TcCLB.506657.79	CDS	-
11	358343	361327	TcCLB.506657.70	CDS	-
11	362059	363021	TcCLB.506657.50	CDS	-
11	363681	364712	TcCLB.506657.40	CDS	-
11	365026	369378	TcCLB.506657.30	CDS	-
11	369890	370858	TcCLB.506657.20	CDS	-
11	371451	372266	TcCLB.506657.10	CDS	-
11	382812	383630	TcCLB.480975.10	CDS	+
11	386338	387585	TcCLB.511253.10	CDS	+
11	388734	391031	TcCLB.511253.20	CDS	+
11	392952	397142	TcCLB.511253.31	CDS	+
11	397246	398607	TcCLB.504227.5	CDS	+
11	399793	402015	TcCLB.504227.10	CDS	+
11	402131	402250	TcCLB.430737.10	CDS	+
11	403068	403514	TcCLB.430737.20	CDS	+
11	403616	404098	TcCLB.506795.100	CDS	+
11	404478	405629	TcCLB.506795.90	CDS	+
11	406611	407675	TcCLB.506795.80	CDS	+
11	408285	409022	TcCLB.506795.70	CDS	+
11	409413	411290	TcCLB.506795.60	CDS	+
11	412123	414060	TcCLB.506795.50	CDS	+
11	414289	416064	TcCLB.506795.44	CDS	+
11	416607	418142	TcCLB.506795.40	CDS	+
11	419164	419760	TcCLB.506795.29	CDS	+
11	420464	422950	TcCLB.506795.20	CDS	+
11	424668	425690	TcCLB.506795.10	CDS	+
11	430164	431642	TcCLB.510409.60	CDS	+
11	431945	433036	TcCLB.510409.50	CDS	+
11	434837	435289	TcCLB.510409.39	CDS	+
11	435936	437711	TcCLB.510409.30	CDS	+
11	438015	440057	TcCLB.510409.20	CDS	+
11	441204	442847	TcCLB.510409.10	CDS	+
11	445822	446901	TcCLB.510407.100	CDS	+
11	447423	448808	TcCLB.510407.90	CDS	+
11	449967	451544	TcCLB.510407.80	CDS	+
11	452457	453557	TcCLB.510407.70	CDS	+
11	454102	456174	TcCLB.510407.60	CDS	+
11	457165	458418	TcCLB.510407.40	CDS	+
11	458792	459472	TcCLB.510407.30	CDS	+
11	460122	460577	TcCLB.510407.20	CDS	+
11	461763	463553	TcCLB.510407.9	CDS	+
11	465802	466401	TcCLB.405165.10	CDS	+
11	466833	467642	TcCLB.405165.19	CDS	+
11	467745	469223	TcCLB.510405.9	CDS	+
11	469930	472602	TcCLB.508265.110	CDS	+
11	473721	477221	TcCLB.508265.100	CDS	+
11	478453	479643	TcCLB.508265.80	CDS	+
11	479861	480757	TcCLB.508265.70	CDS	+
11	481203	483281	TcCLB.508265.60	CDS	+
11	483619	484032	TcCLB.508265.44	CDS	+
11	484429	485868	TcCLB.508265.40	CDS	+
11	486098	488506	TcCLB.508265.30	CDS	+
11	489059	489997	TcCLB.508265.10	CDS	+
11	490279	491067	TcCLB.508265.4	CDS	+
11	491169	492359	TcCLB.510403.89	CDS	+
11	495357	497897	TcCLB.510403.71	CDS	+
11	500865	504140	TcCLB.510403.50	CDS	+
11	505363	507624	TcCLB.510403.30	CDS	+
11	512000	514297	TcCLB.510403.20	CDS	+
11	515656	516633	TcCLB.504193.51	CDS	+
11	516794	517291	TcCLB.504193.41	CDS	+
11	519241	521580	TcCLB.504193.30	CDS	+
11	525222	526037	TcCLB.504193.15	CDS	+
12	1918	2766	TcCLB.506683.10	CDS	-
12	3272	5221	TcCLB.506683.19	CDS	-
12	6288	7022	TcCLB.506683.30	CDS	-
12	20511	23420	TcCLB.506683.100	CDS	-
12	27168	30308	TcCLB.506683.110	CDS	-
12	33132	34337	TcCLB.506683.140	CDS	-
12	41772	52109	TcCLB.506683.180	CDS	-
12	53914	56175	TcCLB.506683.190	CDS	-
12	57439	59850	TcCLB.506683.210	CDS	-
12	65254	67467	TcCLB.506683.240	CDS	-
12	68706	69602	TcCLB.506683.250	CDS	-
12	69705	71114	TcCLB.509087.10	CDS	-
12	73799	78154	TcCLB.509087.20	CDS	-
12	78256	79596	TcCLB.473633.9	CDS	-
12	79699	81519	TcCLB.424383.9	CDS	-
12	81623	81853	TcCLB.511567.11	CDS	-
12	82828	84540	TcCLB.511567.20	CDS	-
12	84643	89064	TcCLB.509089.9	CDS	-
12	89167	91782	TcCLB.511569.14	CDS	-
12	94266	96434	TcCLB.511569.30	CDS	-
12	97820	99079	TcCLB.506685.5	CDS	-
12	99712	102972	TcCLB.506685.10	CDS	+
12	103163	106012	TcCLB.506685.20	CDS	+
12	106203	107258	TcCLB.506685.30	CDS	+
12	108305	109267	TcCLB.506685.40	CDS	+
12	110471	111532	TcCLB.506685.50	CDS	+
12	112173	114113	TcCLB.503905.10	CDS	+
12	115308	116726	TcCLB.503905.30	CDS	+
12	117121	118404	TcCLB.503905.40	CDS	+
12	118909	120087	TcCLB.503905.50	CDS	+
12	123806	125860	TcCLB.503595.10	CDS	+
12	126599	127924	TcCLB.503595.19	CDS	+
12	128075	128608	TcCLB.511571.10	CDS	+
12	129573	130466	TcCLB.511571.20	CDS	+
12	133524	134585	TcCLB.511571.40	CDS	+
12	135555	137291	TcCLB.511571.49	CDS	+
12	138102	138770	TcCLB.511573.10	CDS	+
12	139307	140920	TcCLB.511573.20	CDS	+
12	141441	141956	TcCLB.511573.30	CDS	+
12	142470	143690	TcCLB.511573.40	CDS	+
12	144721	145428	TcCLB.511573.49	CDS	+
12	145599	146759	TcCLB.511573.58	CDS	+
12	149661	150557	TcCLB.511575.10	CDS	+
12	150924	151328	TcCLB.511575.20	CDS	+
12	151355	152782	TcCLB.511575.30	CDS	+
12	153599	156121	TcCLB.511575.40	CDS	+
12	156488	161803	TcCLB.511575.50	CDS	+
12	162564	163865	TcCLB.511575.60	CDS	+
12	164922	166910	TcCLB.511575.70	CDS	+
12	167584	168108	TcCLB.511575.90	CDS	+
12	168458	171454	TcCLB.511575.100	CDS	+
12	172478	176176	TcCLB.511575.110	CDS	+
12	176415	177602	TcCLB.511575.120	CDS	+
12	177840	179729	TcCLB.511575.130	CDS	+
12	181557	182423	TcCLB.505945.90	CDS	+
12	183495	184985	TcCLB.505945.80	CDS	+
12	185736	186044	TcCLB.505945.69	CDS	+
12	186386	188296	TcCLB.505945.60	CDS	+
12	189078	190484	TcCLB.505945.50	CDS	+
12	191710	192300	TcCLB.505945.30	CDS	+
12	193642	194232	TcCLB.505945.20	CDS	+
12	194971	197871	TcCLB.505945.10	CDS	+
12	199334	199516	TcCLB.505945.5	CDS	+
12	199621	200250	TcCLB.509475.10	CDS	+
12	202781	219544	TcCLB.509473.10	CDS	+
12	219678	221222	TcCLB.445553.10	CDS	+
12	235028	237844	TcCLB.505943.110	CDS	+
12	238718	241030	TcCLB.505943.95	CDS	+
12	244298	245941	TcCLB.505943.79	CDS	+
12	251899	253821	TcCLB.505943.50	CDS	-
12	254120	256873	TcCLB.505943.40	CDS	-
12	258130	259395	TcCLB.505943.30	CDS	-
12	259769	261133	TcCLB.505943.20	CDS	-
12	261712	262530	TcCLB.505943.10	CDS	-
12	263147	264355	TcCLB.505941.49	CDS	-
12	264893	265822	TcCLB.505941.40	CDS	-
12	266294	268291	TcCLB.505941.30	CDS	-
12	268750	269460	TcCLB.505941.20	CDS	-
12	270719	271540	TcCLB.505941.10	CDS	-
12	272295	273998	TcCLB.506867.40	CDS	-
12	274337	275026	TcCLB.506867.30	CDS	-
12	275931	276530	TcCLB.506867.20	CDS	-
12	277863	279230	TcCLB.506867.10	CDS	-
12	281606	283729	TcCLB.503571.19	CDS	-
12	285842	287587	TcCLB.503571.10	CDS	-
12	289626	290831	TcCLB.503897.170	CDS	-
12	291177	292007	TcCLB.503897.150	CDS	-
12	292577	293419	TcCLB.503897.140	CDS	-
12	293848	294930	TcCLB.503897.130	CDS	-
12	295923	296843	TcCLB.503897.120	CDS	-
12	297332	299614	TcCLB.503897.110	CDS	-
12	300094	303861	TcCLB.503897.100	CDS	-
12	304530	307166	TcCLB.503897.90	CDS	-
12	308286	308894	TcCLB.503897.80	CDS	-
12	311053	311574	TcCLB.503897.70	CDS	-
12	313002	314927	TcCLB.503897.60	CDS	-
12	315545	317005	TcCLB.503897.50	CDS	-
12	317836	319095	TcCLB.503897.40	CDS	-
12	319887	320564	TcCLB.503897.30	CDS	-
12	321614	325219	TcCLB.503897.20	CDS	-
12	326033	328042	TcCLB.503897.10	CDS	-
12	328146	335519	TcCLB.503895.19	CDS	-
12	336579	337322	TcCLB.503895.10	CDS	-
12	337518	341036	TcCLB.508987.9	CDS	-
12	341624	343105	TcCLB.508987.20	CDS	-
12	344161	347169	TcCLB.508987.30	CDS	-
12	347746	349617	TcCLB.508987.39	CDS	-
12	350808	351182	TcCLB.511407.10	CDS	-
12	351710	352297	TcCLB.511407.20	CDS	-
12	352732	355632	TcCLB.511407.30	CDS	-
12	357198	359429	TcCLB.511407.40	CDS	-
12	360710	364888	TcCLB.511407.50	CDS	-
12	366770	367423	TcCLB.511407.60	CDS	-
12	368712	369320	TcCLB.511407.70	CDS	-
12	370187	372442	TcCLB.511407.80	CDS	-
12	372613	373263	TcCLB.506865.79	CDS	-
12	374034	378437	TcCLB.506865.70	CDS	-
12	379243	381954	TcCLB.506865.60	CDS	-
12	382779	383093	TcCLB.506865.50	CDS	-
12	383796	385355	TcCLB.506865.40	CDS	-
12	385756	387633	TcCLB.506865.30	CDS	-
12	388419	389375	TcCLB.506865.20	CDS	-
12	389665	390651	TcCLB.506865.10	CDS	-
12	390914	391405	TcCLB.506865.4	CDS	-
12	392115	392291	TcCLB.506865.2	CDS	-
12	393100	393900	TcCLB.508989.9	CDS	-
12	394912	396000	TcCLB.508989.20	CDS	-
12	396683	397936	TcCLB.508989.30	CDS	-
12	398403	401357	TcCLB.508989.50	CDS	-
12	401699	402409	TcCLB.508989.60	CDS	-
12	402764	403576	TcCLB.508989.70	CDS	-
12	403971	406499	TcCLB.508989.80	CDS	-
12	409160	411376	TcCLB.508989.90	CDS	-
12	412723	414621	TcCLB.508989.100	CDS	-
12	415340	415867	TcCLB.508989.110	CDS	-
12	416610	417410	TcCLB.508989.120	CDS	-
12	420145	421800	TcCLB.511409.10	CDS	-
12	422397	422957	TcCLB.511409.20	CDS	-
12	423492	427526	TcCLB.511409.30	CDS	-
12	427969	429060	TcCLB.511409.40	CDS	-
12	429814	431391	TcCLB.511409.50	CDS	-
12	431633	432253	TcCLB.511409.60	CDS	-
12	432871	433992	TcCLB.511409.70	CDS	-
12	434402	435061	TcCLB.503689.4	CDS	-
12	436391	437056	TcCLB.503689.10	CDS	-
12	437447	437863	TcCLB.503689.20	CDS	-
12	438435	439589	TcCLB.503689.30	CDS	-
12	439837	440382	TcCLB.503689.34	CDS	-
12	440686	443697	TcCLB.503689.40	CDS	-
12	444566	446242	TcCLB.511411.8	CDS	-
12	446855	447775	TcCLB.511411.16	CDS	-
12	449490	449879	TcCLB.511411.24	CDS	-
12	451919	453265	TcCLB.511411.30	CDS	-
12	461179	461907	TcCLB.419043.10	CDS	-
12	465982	469188	TcCLB.511413.11	CDS	+
12	470270	471715	TcCLB.511413.19	CDS	+
12	471830	474181	TcCLB.508991.10	CDS	+
12	475453	477984	TcCLB.508991.30	CDS	+
13	12986	16147	TcCLB.510165.110	CDS	-
13	18309	20468	TcCLB.510165.90	CDS	-
13	21687	23504	TcCLB.510165.70	CDS	-
13	23873	25069	TcCLB.510165.60	CDS	-
13	26836	27120	TcCLB.510165.54	CDS	-
13	27305	28174	TcCLB.510165.50	CDS	-
13	28406	30172	TcCLB.510165.40	CDS	-
13	30464	32917	TcCLB.510165.30	CDS	-
13	33343	34152	TcCLB.510165.20	CDS	-
13	34505	35380	TcCLB.510165.10	CDS	-
13	38093	38941	TcCLB.508085.20	CDS	-
13	39445	40110	TcCLB.508085.10	CDS	-
13	143082	143402	TcCLB.508321.11	CDS	-
13	144230	144637	TcCLB.508321.21	CDS	-
13	146112	146489	TcCLB.508321.30	CDS	-
13	147480	150938	TcCLB.508321.40	CDS	-
13	151405	152772	TcCLB.508321.50	CDS	-
13	153206	155146	TcCLB.508321.60	CDS	-
13	157080	158540	TcCLB.506857.10	CDS	-
13	159151	159960	TcCLB.506857.20	CDS	-
13	160394	161920	TcCLB.506857.30	CDS	-
13	162283	163446	TcCLB.506857.40	CDS	-
13	164141	166258	TcCLB.506857.50	CDS	-
13	166768	168036	TcCLB.506857.60	CDS	-
13	168462	170501	TcCLB.506857.70	CDS	-
13	171000	173435	TcCLB.506857.80	CDS	-
13	174820	176133	TcCLB.506857.90	CDS	-
13	176689	177243	TcCLB.506857.100	CDS	-
13	178065	179207	TcCLB.506857.110	CDS	-
13	179600	179818	TcCLB.506857.120	CDS	-
13	179919	180542	TcCLB.506859.4	CDS	-
13	181529	182203	TcCLB.506859.10	CDS	-
13	182833	184158	TcCLB.506859.20	CDS	-
13	185141	186613	TcCLB.506859.30	CDS	-
13	186937	190455	TcCLB.506859.49	CDS	-
13	191103	192518	TcCLB.506859.70	CDS	-
13	193825	195870	TcCLB.506859.80	CDS	-
13	196682	197179	TcCLB.506859.90	CDS	-
13	197644	198018	TcCLB.506859.100	CDS	-
13	198893	199783	TcCLB.506859.110	CDS	-
13	200125	201792	TcCLB.506859.120	CDS	-
13	202000	202881	TcCLB.506859.130	CDS	-
13	203117	207511	TcCLB.506859.150	CDS	-
13	207726	210446	TcCLB.506859.160	CDS	-
13	212678	214288	TcCLB.506859.170	CDS	-
13	215741	216856	TcCLB.506859.180	CDS	-
13	222790	224112	TcCLB.506859.204	CDS	-
13	229793	231118	TcCLB.506859.230	CDS	-
13	235926	237500	TcCLB.506859.240	CDS	-
13	238458	238820	TcCLB.506859.249	CDS	-
13	240224	240763	TcCLB.510521.10	CDS	-
13	241311	243251	TcCLB.510523.10	CDS	-
13	243546	244472	TcCLB.510523.20	CDS	-
13	244963	245484	TcCLB.510523.29	CDS	+
13	245852	246871	TcCLB.510525.10	CDS	+
13	248319	249155	TcCLB.510525.20	CDS	+
13	249532	250764	TcCLB.510525.30	CDS	+
13	251192	251530	TcCLB.510525.40	CDS	+
13	252438	254516	TcCLB.510525.50	CDS	+
13	255517	256764	TcCLB.510525.60	CDS	+
13	257087	258091	TcCLB.510525.70	CDS	+
13	258350	258757	TcCLB.510525.80	CDS	+
13	259112	259519	TcCLB.510525.90	CDS	+
13	259873	260280	TcCLB.510525.100	CDS	+
13	260635	261042	TcCLB.510525.110	CDS	+
13	261322	263343	TcCLB.510525.120	CDS	+
13	263643	265049	TcCLB.510525.130	CDS	+
13	265447	266436	TcCLB.510525.139	CDS	+
13	268214	270085	TcCLB.510527.9	CDS	+
13	270190	272937	TcCLB.413605.10	CDS	+
13	274154	276640	TcCLB.503853.10	CDS	+
13	277960	278895	TcCLB.510529.10	CDS	+
13	279540	281459	TcCLB.510529.20	CDS	+
13	283405	286863	TcCLB.510529.30	CDS	+
13	287698	288069	TcCLB.510529.39	CDS	+
13	288172	288753	TcCLB.432027.9	CDS	+
13	289822	291276	TcCLB.510531.10	CDS	+
13	292436	293743	TcCLB.510531.20	CDS	+
13	294629	297769	TcCLB.510531.30	CDS	+
13	298123	299958	TcCLB.510531.40	CDS	+
13	300762	303029	TcCLB.510531.50	CDS	+
13	304206	304502	TcCLB.510531.54	CDS	+
13	305360	308623	TcCLB.510531.60	CDS	+
13	309475	310005	TcCLB.510531.70	CDS	+
13	310390	311964	TcCLB.510531.90	CDS	+
13	312973	315978	TcCLB.510531.100	CDS	+
13	316739	320008	TcCLB.510531.109	CDS	+
13	323133	332420	TcCLB.510533.10	CDS	+
13	332758	333882	TcCLB.510533.20	CDS	+
13	335167	336465	TcCLB.510533.40	CDS	+
13	337143	338843	TcCLB.510533.50	CDS	+
13	339556	340659	TcCLB.510533.60	CDS	+
13	340909	342591	TcCLB.510533.70	CDS	+
13	343301	343933	TcCLB.510533.80	CDS	+
13	344187	347117	TcCLB.510533.90	CDS	+
13	347453	347944	TcCLB.510533.100	CDS	+
13	348432	350828	TcCLB.510533.110	CDS	-
13	351346	353682	TcCLB.510533.120	CDS	-
13	355367	356467	TcCLB.510533.130	CDS	-
13	357305	361198	TcCLB.510533.150	CDS	-
13	361712	364156	TcCLB.510533.160	CDS	-
13	365161	366675	TcCLB.510533.170	CDS	-
13	367598	368467	TcCLB.510533.180	CDS	-
13	369285	370757	TcCLB.510533.190	CDS	-
13	372612	381908	TcCLB.510533.210	CDS	-
13	383589	385385	TcCLB.510533.220	CDS	-
13	386095	387141	TcCLB.510533.230	CDS	-
13	388132	389169	TcCLB.508323.9	CDS	-
13	389831	391618	TcCLB.508323.20	CDS	-
13	392444	393250	TcCLB.508323.30	CDS	-
13	393673	394701	TcCLB.508323.40	CDS	-
13	394978	396270	TcCLB.508323.50	CDS	-
13	396574	397023	TcCLB.508323.60	CDS	-
13	397518	397967	TcCLB.508323.70	CDS	-
13	398348	399139	TcCLB.508323.80	CDS	-
13	399506	399844	TcCLB.508323.84	CDS	-
13	401701	402948	TcCLB.508323.90	CDS	-
13	403119	403814	TcCLB.508323.94	CDS	-
13	404365	405012	TcCLB.508323.100	CDS	-
13	405235	406602	TcCLB.508323.110	CDS	-
13	406877	407662	TcCLB.508323.120	CDS	-
13	416902	418032	TcCLB.508323.190	CDS	+
13	418245	419291	TcCLB.508323.199	CDS	+
13	419573	422299	TcCLB.506861.10	CDS	+
13	422979	424697	TcCLB.506861.20	CDS	+
13	425022	425564	TcCLB.506861.30	CDS	+
13	425878	426000	TcCLB.506861.39	CDS	+
13	426208	426576	TcCLB.506863.4	CDS	+
13	426918	429797	TcCLB.506863.10	CDS	+
13	430408	431544	TcCLB.506863.20	CDS	+
13	431875	432642	TcCLB.506863.30	CDS	+
13	434392	435336	TcCLB.506863.40	CDS	+
13	435728	436732	TcCLB.506863.50	CDS	+
13	436875	438926	TcCLB.506863.60	CDS	+
13	439393	443592	TcCLB.506863.70	CDS	+
13	445045	447042	TcCLB.506863.80	CDS	+
13	450247	452484	TcCLB.510535.10	CDS	+
13	453100	461118	TcCLB.510535.20	CDS	+
13	461454	462848	TcCLB.510535.30	CDS	+
13	463154	464782	TcCLB.510535.40	CDS	+
13	464985	465962	TcCLB.510535.50	CDS	+
13	466333	467343	TcCLB.510535.60	CDS	+
13	468125	468418	TcCLB.510535.64	CDS	+
13	469149	470834	TcCLB.510535.70	CDS	+
13	471335	472192	TcCLB.510535.80	CDS	+
13	472452	472814	TcCLB.510535.90	CDS	+
13	473174	474175	TcCLB.510535.100	CDS	+
13	476586	477140	TcCLB.510535.109	CDS	+
13	477242	478396	TcCLB.508325.20	CDS	+
13	478712	479758	TcCLB.508325.25	CDS	+
13	480062	490459	TcCLB.508325.30	CDS	+
13	494066	496864	TcCLB.508325.60	CDS	+
13	500945	503101	TcCLB.508325.80	CDS	+
13	503606	504169	TcCLB.508325.90	CDS	+
13	505665	506144	TcCLB.508325.101	CDS	+
13	506411	506824	TcCLB.508325.110	CDS	+
13	508707	509726	TcCLB.508325.130	CDS	+
13	510032	513235	TcCLB.508325.150	CDS	+
13	514706	517648	TcCLB.508325.160	CDS	+
13	518895	521339	TcCLB.508325.180	CDS	+
13	527258	528607	TcCLB.508325.220	CDS	+
13	531416	535975	TcCLB.508325.230	CDS	+
13	537908	540094	TcCLB.508325.250	CDS	+
13	542011	543960	TcCLB.508325.270	CDS	+
13	545198	547726	TcCLB.508325.290	CDS	+
13	551027	551440	TcCLB.508325.300	CDS	+
13	552836	553138	TcCLB.508325.310	CDS	+
13	553262	554281	TcCLB.508325.320	CDS	+
13	554591	556753	TcCLB.508325.340	CDS	+
13	556857	557429	TcCLB.422507.10	CDS	+
14	26794	28041	TcCLB.457109.9	CDS	-
14	28144	32850	TcCLB.510815.9	CDS	-
14	33364	34173	TcCLB.420091.10	CDS	-
14	34740	36638	TcCLB.504127.30.1-p1-CDS1;Parent=TcCLB.504127.30.1;protein_source_TcCLB.504127.30.1-p1	CDS	-
14	36735	37844	TcCLB.504127.20	CDS	-
14	38575	39447	TcCLB.504127.10	CDS	-
14	41516	43012	TcCLB.506239.10	CDS	-
14	43982	45538	TcCLB.506239.20	CDS	-
14	46279	47931	TcCLB.506239.30	CDS	-
14	49464	51323	TcCLB.506239.40	CDS	-
14	52691	54136	TcCLB.506239.50	CDS	-
14	54559	55176	TcCLB.506239.60	CDS	-
14	55939	58233	TcCLB.506181.150	CDS	-
14	58556	61846	TcCLB.506181.140	CDS	-
14	62560	64692	TcCLB.506181.130	CDS	-
14	65036	65710	TcCLB.506181.120	CDS	-
14	66016	66819	TcCLB.506181.110	CDS	-
14	67760	68263	TcCLB.506181.104	CDS	-
14	68404	69111	TcCLB.506181.97	CDS	-
14	69414	71069	TcCLB.506181.90	CDS	-
14	71151	71951	TcCLB.506181.80	CDS	-
14	73828	78132	TcCLB.506181.70	CDS	-
14	78693	79118	TcCLB.506181.59	CDS	-
14	79710	80606	TcCLB.506181.50	CDS	-
14	80958	82511	TcCLB.506181.40	CDS	-
14	83039	83611	TcCLB.506181.30	CDS	-
14	83991	87068	TcCLB.506181.20	CDS	-
14	87839	89542	TcCLB.506181.10	CDS	-
14	89981	90778	TcCLB.509625.30	CDS	-
14	90985	91854	TcCLB.509625.20	CDS	-
14	92106	93836	TcCLB.509625.10	CDS	-
14	97280	98332	TcCLB.506179.59	CDS	-
14	98706	99899	TcCLB.506179.50	CDS	-
14	100408	102474	TcCLB.506179.40	CDS	-
14	102789	104591	TcCLB.506179.30	CDS	-
14	105944	107491	TcCLB.506179.20	CDS	-
14	108690	111128	TcCLB.506179.10	CDS	-
14	112393	112638	TcCLB.506179.5	CDS	-
14	121053	122795	TcCLB.504089.79	CDS	+
14	126249	126602	TcCLB.504089.70	CDS	+
14	126957	127325	TcCLB.504089.60	CDS	+
14	127613	130897	TcCLB.504089.54	CDS	+
14	131218	133008	TcCLB.504089.50	CDS	+
14	133713	135743	TcCLB.504089.40	CDS	+
14	136087	138879	TcCLB.504089.30	CDS	+
14	139056	142460	TcCLB.504089.14	CDS	+
14	142563	144011	TcCLB.506227.250	CDS	+
14	144674	148711	TcCLB.506227.240	CDS	+
14	149114	149890	TcCLB.506227.230	CDS	+
14	150199	151608	TcCLB.506227.220	CDS	+
14	152134	153057	TcCLB.506227.210	CDS	+
14	153399	154295	TcCLB.506227.205	CDS	+
14	154876	156840	TcCLB.506227.200	CDS	+
14	157077	157925	TcCLB.506227.190	CDS	+
14	158397	158999	TcCLB.506227.180	CDS	+
14	159405	160244	TcCLB.506227.170	CDS	+
14	160712	162346	TcCLB.506227.160	CDS	+
14	162718	164229	TcCLB.506227.150	CDS	+
14	166396	167718	TcCLB.506227.140	CDS	+
14	167990	171193	TcCLB.506227.130	CDS	+
14	171528	174782	TcCLB.506227.120	CDS	+
14	175035	175802	TcCLB.506227.110	CDS	+
14	176092	176436	TcCLB.506227.100	CDS	+
14	177187	178188	TcCLB.506227.90	CDS	+
14	178624	182877	TcCLB.506227.80	CDS	+
14	184300	185847	TcCLB.506227.50	CDS	+
14	186125	186814	TcCLB.506227.40	CDS	+
14	187230	188771	TcCLB.506227.30	CDS	+
14	189206	190750	TcCLB.506227.20	CDS	+
14	191056	192471	TcCLB.506227.10	CDS	+
14	194815	195717	TcCLB.442427.10	CDS	+
14	195820	196389	TcCLB.509993.5	CDS	+
14	197168	197539	TcCLB.509993.10	CDS	+
14	198037	199023	TcCLB.509993.15	CDS	+
14	199491	199958	TcCLB.509993.20	CDS	+
14	200504	201490	TcCLB.509993.31	CDS	+
14	201959	202336	TcCLB.509993.40	CDS	+
14	202828	203814	TcCLB.509993.51	CDS	+
14	204224	204610	TcCLB.509993.60	CDS	+
14	206151	206528	TcCLB.459793.10	CDS	+
14	207003	207515	TcCLB.459793.20	CDS	+
14	230116	230424	TcCLB.506737.161	CDS	+
14	231249	232541	TcCLB.506737.151	CDS	+
14	233883	235862	TcCLB.506737.140	CDS	+
14	236263	236955	TcCLB.506737.135	CDS	+
14	237674	238105	TcCLB.506737.128	CDS	+
14	238594	239580	TcCLB.506737.121	CDS	+
14	239948	240301	TcCLB.506737.114	CDS	+
14	240795	241640	TcCLB.506737.107	CDS	+
14	241777	242271	TcCLB.506737.100	CDS	+
14	242583	245264	TcCLB.506737.90	CDS	+
14	246215	246439	TcCLB.506737.81	CDS	+
14	247108	248976	TcCLB.506737.70	CDS	-
14	249267	249932	TcCLB.506737.60	CDS	-
14	250200	252044	TcCLB.506737.50	CDS	-
14	252610	256395	TcCLB.506737.40	CDS	-
14	256835	258517	TcCLB.506737.30	CDS	-
14	259158	260750	TcCLB.506737.20	CDS	-
14	261177	262790	TcCLB.506737.10	CDS	-
14	264569	265654	TcCLB.506735.80	CDS	-
14	267756	272795	TcCLB.506735.70	CDS	-
14	273249	273800	TcCLB.506735.60	CDS	-
14	274213	277638	TcCLB.506735.50	CDS	-
14	278822	280840	TcCLB.506735.40	CDS	-
14	281939	283630	TcCLB.506735.30	CDS	-
14	284207	285118	TcCLB.506735.20	CDS	-
14	285693	287351	TcCLB.506735.10	CDS	-
14	289724	292072	TcCLB.506733.140	CDS	-
14	292822	294870	TcCLB.506733.130	CDS	-
14	295291	296196	TcCLB.506733.120	CDS	-
14	296479	297441	TcCLB.506733.110	CDS	-
14	297931	299079	TcCLB.506733.100	CDS	-
14	299736	301667	TcCLB.506733.90	CDS	-
14	302446	305754	TcCLB.506733.80	CDS	-
14	306179	307006	TcCLB.506733.70	CDS	-
14	307546	309816	TcCLB.506733.60	CDS	-
14	310159	311445	TcCLB.506733.50	CDS	-
14	312005	313771	TcCLB.506733.40	CDS	-
14	314644	316125	TcCLB.506733.30	CDS	-
14	316662	321230	TcCLB.506733.20	CDS	-
14	322026	323384	TcCLB.506733.10	CDS	-
14	324038	325204	TcCLB.511045.10	CDS	-
14	325427	326152	TcCLB.511045.20	CDS	-
14	327192	328091	TcCLB.511045.29	CDS	-
14	328463	332755	TcCLB.511045.40	CDS	-
14	333091	333870	TcCLB.511045.50	CDS	-
14	334598	336010	TcCLB.421619.10	CDS	-
14	337413	338609	TcCLB.504101.10	CDS	-
14	338959	341238	TcCLB.504101.40	CDS	-
14	341906	344245	TcCLB.504101.50	CDS	-
14	350921	352051	TcCLB.511047.20	CDS	-
14	355714	356634	TcCLB.511047.40	CDS	-
14	357695	359008	TcCLB.511047.50	CDS	-
14	360605	361672	TcCLB.511047.70	CDS	-
14	366071	366862	TcCLB.511049.10	CDS	-
14	367244	368515	TcCLB.511049.20	CDS	-
14	368660	369202	TcCLB.511049.30	CDS	-
14	370375	373605	TcCLB.511049.40	CDS	-
14	375864	377726	TcCLB.504087.10	CDS	-
14	380065	389016	TcCLB.504087.20	CDS	-
14	391142	392341	TcCLB.503821.19	CDS	-
14	392988	393221	TcCLB.503821.10	CDS	-
14	394534	394776	TcCLB.503821.5	CDS	-
14	395073	396329	TcCLB.508731.9	CDS	-
14	396667	398028	TcCLB.508731.20	CDS	-
14	398398	398865	TcCLB.508731.30	CDS	-
14	399306	401129	TcCLB.508731.40	CDS	-
14	401649	402002	TcCLB.508731.50	CDS	-
14	403559	405409	TcCLB.508731.60	CDS	-
14	407344	408231	TcCLB.511051.10	CDS	-
14	408735	409292	TcCLB.511051.20	CDS	-
14	410523	411896	TcCLB.511051.30	CDS	-
14	412307	413128	TcCLB.511051.39	CDS	-
14	413401	414222	TcCLB.511051.50	CDS	-
14	415622	416992	TcCLB.511051.59	CDS	-
14	418266	420878	TcCLB.511051.70	CDS	-
14	421709	423091	TcCLB.511051.80	CDS	-
14	428871	430667	TcCLB.504011.30	CDS	+
14	430977	431855	TcCLB.504011.40	CDS	-
14	432272	433333	TcCLB.504011.60	CDS	-
14	433700	434242	TcCLB.504011.70	CDS	-
14	435553	436638	TcCLB.504011.80	CDS	-
14	439459	440559	TcCLB.511053.10	CDS	-
14	445131	445544	TcCLB.506731.10	CDS	-
14	447082	448182	TcCLB.507631.20	CDS	-
14	450134	450856	TcCLB.507631.15	CDS	-
14	451275	452447	TcCLB.507631.10	CDS	-
14	452616	455126	TcCLB.507629.39	CDS	-
14	455603	458698	TcCLB.507629.30	CDS	-
14	459352	461778	TcCLB.507629.20	CDS	-
14	462598	464649	TcCLB.507629.10	CDS	-
14	465730	467526	TcCLB.507099.140	CDS	-
14	467852	468772	TcCLB.507099.130	CDS	-
14	469108	471081	TcCLB.507099.120	CDS	-
14	475571	477169	TcCLB.507099.110	CDS	-
14	477684	478322	TcCLB.507099.100	CDS	-
14	478766	480211	TcCLB.507099.90	CDS	-
14	482867	488377	TcCLB.507099.80	CDS	-
14	488995	492192	TcCLB.507099.70	CDS	-
14	493304	494497	TcCLB.507099.60	CDS	-
14	494771	495403	TcCLB.507099.50	CDS	-
14	495847	509118	TcCLB.507099.40	CDS	-
14	510102	510575	TcCLB.507099.30	CDS	-
14	510792	512360	TcCLB.507099.20	CDS	-
14	512743	515580	TcCLB.507099.10	CDS	-
14	518156	521455	TcCLB.509591.60	CDS	-
14	522141	522953	TcCLB.509591.50	CDS	-
14	523442	526528	TcCLB.509591.40	CDS	-
14	526801	527892	TcCLB.509591.30	CDS	-
14	529917	531221	TcCLB.509591.20	CDS	-
14	532449	532865	TcCLB.509591.10	CDS	-
14	534741	537122	TcCLB.509589.50	CDS	-
14	537820	541974	TcCLB.509589.40	CDS	-
14	543423	545597	TcCLB.509589.30	CDS	-
14	546662	548380	TcCLB.509589.20	CDS	-
14	548838	549530	TcCLB.509589.10	CDS	-
14	549849	560969	TcCLB.509585.10	CDS	-
14	561070	563442	TcCLB.509583.19	CDS	-
14	563994	565625	TcCLB.509583.10	CDS	-
14	565873	566169	TcCLB.509583.4	CDS	-
14	566940	567881	TcCLB.509581.50	CDS	-
14	571735	572085	TcCLB.509581.35	CDS	+
14	574410	575534	TcCLB.509581.20	CDS	+
14	578019	581462	TcCLB.509581.10	CDS	+
14	586129	586872	TcCLB.509581.5	CDS	+
14	586977	588116	TcCLB.401041.10	CDS	+
15	101	1699	TcCLB.506713.80	CDS	-
15	5234	8014	TcCLB.506713.70	CDS	-
15	9825	10385	TcCLB.506713.40	CDS	-
15	10701	13184	TcCLB.506713.30	CDS	-
15	13585	13854	TcCLB.506713.24	CDS	-
15	14117	14923	TcCLB.506713.20	CDS	-
15	15365	15661	TcCLB.506713.14	CDS	-
15	15843	16802	TcCLB.506713.10	CDS	-
15	16906	17079	TcCLB.509231.5	CDS	-
15	18705	20426	TcCLB.509231.10	CDS	-
15	21228	22991	TcCLB.509231.20	CDS	-
15	23848	24105	TcCLB.509231.23	CDS	-
15	24517	26499	TcCLB.509231.26	CDS	-
15	26790	27419	TcCLB.509231.30	CDS	-
15	28718	29134	TcCLB.509231.39	CDS	-
15	30039	30986	TcCLB.509231.50	CDS	-
15	32680	33486	TcCLB.511867.10	CDS	-
[truncated: 9,398 more rows]
