# Supplementary material for: New Histone H4 variant and H2B variant Exhibits distinct genomic distributions, chromatin affinities, and dynamics throughout life and cell cycle of Trypanosoma cruzi
Source: PLoS Pathog. 2026 Mar 31;22(3):e1013310. doi: 10.1371/journal.ppat.1013310 (PMC13052989; doi:10.1371/journal.ppat.1013310)
Supplement: S5 Table — (XLSX) [file ppat.1013310.s013.xlsx]

## Sheet: Sheet1
Table S5. Subtelomeric and Telomeric coordinates from CL Brener assembly obtained from long-reads .
TcChr	feature	Start	End
contig_2_medaka2	subteloseq	913672	913858
contig_2_medaka2	telomere_repeat	913855	915491
contig_123_medaka2	telomere_repeat	1	1377
contig_123_medaka2	subteloseq	1378	1566
contig_216_medaka2	telomere_repeat	1	1144
contig_216_medaka2	subteloseq	1145	1334
contig_232_medaka2	telomere_repeat	1	1753
contig_232_medaka2	subteloseq	1748	1936
contig_276_medaka2	subteloseq	42805	42998
contig_276_medaka2	telomere_repeat	42999	44897
contig_292_medaka2	telomere_repeat	1	1633
contig_292_medaka2	subteloseq	1610	1798
contig_295_medaka2	subteloseq	158724	158912
contig_295_medaka2	telomere_repeat	158913	160316
contig_332_medaka2	subteloseq	51976	52168
contig_332_medaka2	telomere_repeat	52239	53260
contig_341_medaka2	subteloseq	192964	193155
contig_341_medaka2	telomere_repeat	193157	193222
contig_443_medaka2	telomere_repeat	1	1498
contig_443_medaka2	subteloseq	1499	1689
contig_478_medaka2	subteloseq	318146	318335
contig_478_medaka2	telomere_repeat	318420	319445
contig_483_medaka2	telomere_repeat	1	1142
contig_483_medaka2	subteloseq	1143	1332
contig_620_medaka2	telomere_repeat	1	195
contig_620_medaka2	subteloseq	3023	3213
contig_639_medaka2	telomere_repeat	1	1352
contig_639_medaka2	subteloseq	1347	1537
contig_653_medaka2	telomere_repeat	1	1474
contig_653_medaka2	subteloseq	1493	1683
contig_657_medaka2	subteloseq	369707	369899
contig_657_medaka2	telomere_repeat	369900	370968
contig_668_medaka2	subteloseq	195852	196038
contig_668_medaka2	telomere_repeat	196039	197725
contig_763_medaka2	telomere_repeat	1	1673
contig_763_medaka2	subteloseq	1665	1853
contig_763_medaka2	telomere_repeat	18371	19736
contig_763_medaka2	subteloseq	19737	19931
contig_764_medaka2	subteloseq	149486	149676
contig_764_medaka2	telomere_repeat	149677	151480
contig_766_medaka2	subteloseq	96620	96812
contig_766_medaka2	telomere_repeat	96813	97942
